# Supplementary material for: YME1L-mediated mitophagy protects renal tubular cells against cellular senescence under diabetic conditions
Source: Biol Res. 2024 Mar 17;57:10. doi: 10.1186/s40659-024-00487-0 (PMC10946153; doi:10.1186/s40659-024-00487-0)
Supplement: Supplementary file 2 — Additional file 2. RNA-sequencing data after overexpression of YME1L. [file 40659_2024_487_MOESM2_ESM.xlsx]

## Sheet: counts
	genes	Vec-1	Vec-2	Vec-3	OV-1	OV-2	OV-3	logFC	logCPM	LR	P.Value	FDR
1	A1BG	53	47	63	50.98	71.71	67.48	0.218299	1.62476	0.58656	0.443753	0.999827
2	A4GALT	155	130	188	154	120	100	-0.339648	2.85817	1.73604	0.187642	0.999827
3	AAAS	339	350	395	567	366	349	0.239093	4.33003	1.06044	0.303115	0.999827
4	AACS	1026	1032	1047.06	1150	1041	1013	0.0385407	5.74152	0.0953462	0.757488	0.999827
5	AADAT	210	213	227	303	212	219	0.171264	3.56262	0.628263	0.427993	0.999827
6	AAED1	569	599.68	578.6	408.55	639	541.07	-0.148634	4.82339	0.614637	0.433047	0.999827
7	AAGAB	1004	947	1042	1036	1093	1036	0.0744487	5.7054	0.433326	0.510362	0.999827
8	AAK1	393.92	471.68	479.35	263.65	386.37	435.08	-0.314088	4.36928	1.89873	0.168221	0.999827
9	AAMDC	85	71	74	76.99	120	82	0.264803	2.13753	0.895491	0.343994	0.999827
10	AAMP	2471	2488	2665	2115	2602	2645	-0.0561623	6.98727	0.175663	0.675127	0.999827
11	AAR2	735	746	731	645	822	830	0.0463747	5.25807	0.0902136	0.763906	0.999827
12	AARD	44	37	38	33	38	30	-0.245393	0.972596	0.652982	0.419049	0.999827
13	AARS	2399	2360	2501	2322	2417	2224	-0.0673281	6.91177	0.397284	0.528495	0.999827
14	AARS2	360	382.29	384	412	439	417	0.163727	4.34741	1.36355	0.242924	0.999827
15	AARSD1	314.88	304.31	299.23	309.24	344.59	390.92	0.179581	4.06439	1.04502	0.306657	0.999827
16	AASDH	268	236	292	371	292	253	0.198468	3.86473	0.955218	0.328395	0.999827
17	AASDHPPT	1239	1236	1216	1212	1402	1329	0.0865898	6.0158	0.493975	0.48216	0.999827
18	AASS	68	68	50.05	155.14	74	62.99	0.637313	2.05478	2.17305	0.140448	0.999827
19	AATF	1869	1606	1788	1833	1872	1914	0.0888032	6.52649	0.527249	0.467766	0.999827
20	ABAT	366	364	402	87	570	548	0.0807905	4.31004	0.0174992	0.894759	0.999827
21	ABCA1	4632	3606	5153	18564	2673	2054	0.803867	8.27922	1.00691	0.315645	0.999827
22	ABCA12	1770	1796	1899	117	1941	1898	-0.476757	6.31693	0.338094	0.560932	0.999827
23	ABCA2	327	279	307	515	232	219	0.0774253	4.00128	0.0452004	0.831636	0.999827
24	ABCA3	188	272	206	530	178	206	0.450233	3.75616	0.954585	0.328555	0.999827
25	ABCA5	86	70	102	101	126.56	95	0.317001	2.32114	1.58839	0.207556	0.999827
26	ABCA7	122	119	130	387	111	109	0.70889	3.06787	1.75732	0.18496	0.999827
27	ABCB1	908	921.97	896	1282.99	849	822	0.10921	5.59123	0.270083	0.603276	0.999827
28	ABCB10	755	787	789	861	720	662	-0.0626223	5.27847	0.172753	0.677676	0.999827
29	ABCB4	23	19.03	15	16.01	21	9	-0.325547	-0.0395125	0.55738	0.455318	0.999827
30	ABCB6	386.07	417.67	433.36	236.2	480.02	598.53	0.0842711	4.43997	0.0622668	0.802948	0.999827
31	ABCB7	661	678	729	695	737	727	0.0566275	5.16405	0.213178	0.644288	0.999827
32	ABCB8	377	395	389.63	438	371	362	0.00484572	4.31099	0.00091869	0.97582	0.999827
33	ABCB9	106	126	139	146	118	137	0.110739	2.72968	0.225967	0.634531	0.999827
34	ABCC1	1443	1454	1546	1405	1596	1500	0.0119436	6.24299	0.0110172	0.916405	0.999827
35	ABCC10	205.57	183.11	162.63	159.8	206.91	206.28	0.0444222	3.26708	0.0389309	0.843586	0.999827
36	ABCC2	20	26	32	14	32	32	-0.00270902	0.504794	4.13e-05	0.994872	0.999827
37	ABCC3	390.03	366.01	423.98	453	432	391	0.107522	4.38273	0.561244	0.45376	0.999827
38	ABCC4	1763	1716	1964	1669	1695	1596	-0.13889	6.46026	1.61371	0.203972	0.999827
39	ABCC5	1781	1770	1887	2104	1811	1712	0.0434971	6.55018	0.111728	0.738185	0.999827
40	ABCC6	117.44	132.64	121.8	91.74	89.92	96.44	-0.425835	2.48747	3.53744	0.059998	0.999827
41	ABCC9	217.19	251.26	235.51	359.16	270.58	288.53	0.377522	3.79079	3.57667	0.0585964	0.999827
42	ABCD1	193	161	182	285	136	97	-0.0553533	3.17295	0.0178595	0.893688	0.999827
43	ABCD3	2193	1934	2177	2040	2325	2195	0.0508724	6.76664	0.184665	0.667394	0.999827
44	ABCD4	318.23	287.63	342	427.25	255.98	292.53	0.0411837	4.03422	0.0294761	0.863684	0.999827
45	ABCE1	6417.99	6197.92	6688	4959.99	7393.97	6732	-0.0246224	8.34259	0.0216502	0.883021	0.999827
46	ABCF1	2182	2308	2330	1942	2138	2126	-0.142874	6.78589	1.50052	0.220591	0.999827
47	ABCF2	2108	2330	2207	1462	2483	2386	-0.0797348	6.78002	0.1319	0.716471	0.999827
48	ABCF3	960	1116	1109	840	1108	1153	-0.0447759	5.73587	0.0709467	0.789963	0.999827
49	ABCG2	27	21	16	31	13	28	0.164371	0.328876	0.126699	0.72188	0.999827
50	ABHD10	1511	1431	1604	1034	1552	1431	-0.185681	6.17951	1.16976	0.27945	0.999827
51	ABHD11	191.11	166	182.29	158.86	216.88	224	0.146405	3.2837	0.442786	0.505781	0.999827
52	ABHD12	1844	1845	1969	2160	1934	1851	0.0656924	6.61854	0.293961	0.587693	0.999827
53	ABHD13	476	468	497	478	503	544	0.0767847	4.65566	0.293401	0.588049	0.999827
54	ABHD14A	46.46	59.95	48.64	33.79	52	60.36	-0.0936156	1.40774	0.0755753	0.783386	0.999827
55	ABHD14B	205	235	248	234	249	222	0.0289218	3.57	0.0283712	0.866239	0.999827
56	ABHD15	284	328	308.92	317.03	262	241	-0.174982	3.89146	0.874976	0.349581	0.999827
57	ABHD16A	235	239	226	361	222	159	0.0740361	3.62119	0.053712	0.816726	0.999827
58	ABHD17A	643	716	805	678.99	723.99	704	-0.0424192	5.17795	0.103178	0.748049	0.999827
59	ABHD17B	290	241	267	194	311	306	0.015452	3.77721	0.00426817	0.94791	0.999827
60	ABHD17C	98	69	120	99	104	102	0.0892396	2.34947	0.111886	0.738007	0.999827
61	ABHD2	5067.07	4767	5288	3226.92	4870	4432	-0.279198	7.86945	2.67986	0.101625	0.999827
62	ABHD3	798	679	901	1085	894	839	0.243175	5.45935	2.29152	0.130082	0.999827
63	ABHD4	572	571	582	1004	533	516	0.246307	5.0043	0.726055	0.394165	0.999827
64	ABHD5	351	373	366	463	480	462	0.358691	4.40673	6.54023	0.0105462	0.716555
65	ABHD6	101	105	117	93	131	118	0.0758305	2.5161	0.102382	0.748989	0.999827
66	ABHD8	220	226	280	249	223	218	-0.0752656	3.59283	0.174535	0.676112	0.999827
67	ABI1	1229	1219	1251	1162	1374	1227	0.0161524	5.98209	0.018257	0.892518	0.999827
68	ABI2	1344.98	1313.39	1512	1934	1445	1260.06	0.149279	6.22049	0.66485	0.414853	0.999827
69	ABI3BP	16	22	30	29	24	11	-0.0910026	0.280608	0.0407091	0.8401	0.999827
70	ABL1	2854	2884	3057	2684	2722	2682	-0.126706	7.15936	1.38895	0.238582	0.999827
71	ABL2	5970.3	6109	6423.01	5085	6744	6025	-0.0597186	8.26427	0.193695	0.659859	0.999827
72	ABLIM1	1957	1970	2011	1954	1863	1703	-0.112868	6.60075	0.930495	0.334734	0.999827
73	ABLIM3	1051	1120	1050	997	1191	1089	0.014971	5.78385	0.0130043	0.909209	0.999827
74	ABR	1519	1444	1640	1705	1362	1223	-0.106515	6.23464	0.459424	0.497893	0.999827
75	ABRACL	1692	1564	1687	1481	2018	1882	0.114529	6.44946	0.591324	0.441908	0.999827
76	ABT1	542	508	567	460	579	562	-0.0204379	4.77149	0.0186286	0.891437	0.999827
77	ABTB1	185	207	285	494	188	161	0.320912	3.69373	0.486858	0.485332	0.999827
78	ABTB2	800	698	916	512	695	642	-0.38825	5.17385	5.58024	0.0181642	0.996181
79	AC004381.6	116	125	114	115	151	124	0.124201	2.67861	0.300221	0.583744	0.999827
80	AC007390.5	732	757.85	845.93	839.94	850.15	759.23	0.0628595	5.34135	0.266589	0.605629	0.999827
81	AC008443.1	83.09	95.49	87.67	176.67	95.1	82.89	0.40602	2.42172	1.28162	0.257597	0.999827
82	AC009060.1	36.87	12.05	24.73	14.78	23.59	17.15	-0.413687	0.254217	0.749425	0.386658	0.999827
83	AC009403.2	40	36.41	55	40.03	36.01	27.05	-0.350901	1.05666	1.18226	0.276897	0.999827
84	AC010441.1	345	324	336	177	451.24	375	-0.0150826	4.09315	0.00203279	0.964038	0.999827
85	AC010547.9	33.13	46.64	21.49	21.07	53.49	32.88	0.0559723	0.902045	0.0136821	0.906883	0.999827
86	AC010642.1	110.39	141.45	149.7	133.27	112.99	96.98	-0.231105	2.67735	0.877539	0.348877	0.999827
87	AC015987.2	10	21	29	12	15	22	-0.282564	0.0314413	0.341045	0.559226	0.999827
88	AC017081.1	37.01	46.78	47.38	37.22	32.68	35.04	-0.325273	1.06981	1.17219	0.278952	0.999827
89	AC019171.1	25	22	19	28	26	29	0.320994	0.447215	0.861603	0.35329	0.999827
90	AC021218.2	85	74	88	10	37	26	-1.76514	1.48842	15.9627	6.46e-05	0.0268847
91	AC027763.2	53	72	53	67	77	58	0.167878	1.73002	0.32542	0.568369	0.999827
92	AC068533.7	19.92	9.89	15.2	29.12	45.41	0	0.691545	0.146205	0.387089	0.533834	0.999827
93	AC092675.3	16	33	14	9	24	22	-0.217186	0.14005	0.161994	0.687327	0.999827
94	AC099552.4	14	19	17	11	27	23	0.274641	0.0561213	0.39321	0.530617	0.999827
95	AC104841.2	35	53	41	19	29	30	-0.733019	0.891375	4.16921	0.0411651	0.999827
96	AC117395.1	22	27	31	40	22	30	0.201489	0.638716	0.292914	0.588359	0.999827
97	AC119673.1	60	61	69	75	75	52	0.0802841	1.77061	0.0849956	0.770638	0.999827
98	AC120194.1	71	62	98	114	70	80	0.197358	2.09858	0.387372	0.533684	0.999827
99	AC138969.4	430.39	512.55	503.84	501.85	493.55	529.19	0.0704281	4.65844	0.218978	0.63982	0.999827
100	AC139100.2	24	22	25	22	33	16	-0.0122121	0.378503	0.00104024	0.97427	0.999827
101	ACAA1	396	346	367	324.45	387	427	0.0318093	4.25783	0.0320024	0.858022	0.999827
102	ACAA2	1356	1376	1447	1156	1624	1514	0.0313395	6.16472	0.0406554	0.840204	0.999827
103	ACACA	2594	2279	2766	3518	2166	1879	-0.017624	7.00716	0.00495184	0.9439	0.999827
104	ACACB	236	267	275	237	204	256	-0.160834	3.65473	0.697874	0.403499	0.999827
105	ACAD10	122	119	137	286	133	134	0.547284	2.99642	2.26944	0.131948	0.999827
106	ACAD11	261.86	268	275.66	611	295	318.54	0.601107	4.11244	3.60993	0.0574354	0.999827
107	ACAD8	323	344	363	309	369	341	-0.0222608	4.12317	0.02135	0.88383	0.999827
108	ACAD9	1398	1394	1517	1495	1610	1423	0.0645973	6.225	0.343027	0.558087	0.999827
109	ACADM	1137	1156	1218	1250	1261	1188	0.0687756	5.93278	0.379994	0.537606	0.999827
110	ACADS	137	146	147	195	107	127	-0.00612366	2.88352	0.000436152	0.983338	0.999827
111	ACADSB	270	250	317	239.54	337.98	282	0.0326947	3.8499	0.0302078	0.86202	0.999827
112	ACADVL	2654	2875	3084	3347	3187	3189	0.170433	7.27787	2.19019	0.138892	0.999827
113	ACAP2	2243	2215	2386.7	2368	2687.53	2395	0.114981	6.91822	1.10145	0.293947	0.999827
114	ACAP3	353	302	387	539	303	327	0.166255	4.23309	0.389942	0.53233	0.999827
115	ACAT1	1069	987	1065	960	1101	988	-0.0414809	5.70815	0.120943	0.728014	0.999827
116	ACAT2	3218	3129	3286	2501	3311	3334	-0.0817506	7.31283	0.2951	0.586971	0.999827
117	ACBD3	1775	1818	1899	1480	2038	2008	0.00189292	6.54371	0.000143871	0.99043	0.999827
118	ACBD4	29	21	31	95	24	18	0.757688	0.959949	1.28281	0.257378	0.999827
119	ACBD5	865	950	1029	847	789	720	-0.276795	5.46175	4.45279	0.0348443	0.999827
120	ACBD6	950	854	961	934	1046	1028	0.115746	5.61252	0.881599	0.347764	0.999827
121	ACBD7	32.03	30	45.15	90	36.73	16	0.412161	1.14436	0.45262	0.501093	0.999827
122	ACCS	53	45	63	77	44	38	-0.0185739	1.4881	0.00255334	0.9597	0.999827
123	ACD	355	382	388	442	345	303	-0.0523451	4.23585	0.0754235	0.783598	0.999827
124	ACE2	22	22	21	48	5	12	0.00186179	0.267445	6.05e-06	0.998037	0.999891
125	ACER2	16	20	29	31	28	21	0.296473	0.405996	0.631834	0.426683	0.999827
126	ACER3	1091.14	1020.88	1181.65	610.63	895	820.94	-0.507906	5.57306	9.20456	0.00241413	0.335509
127	ACIN1	4386	4579	5036	4404	4503	4458	-0.071564	7.85509	0.420945	0.516466	0.999827
128	ACLY	8913	8581	9379	10691	9514	9173	0.12328	8.89463	1.00942	0.315042	0.999827
129	ACMSD	27	13	24	30	17	22	0.109294	0.294408	0.066167	0.797002	0.999827
130	ACN9	315	295	277	231	331	291	-0.0681438	3.8902	0.118816	0.730322	0.999827
131	ACO1	2058	1992	2211	3151	1749.41	1492	0.0256782	6.74347	0.00789741	0.929187	0.999827
132	ACO2	1324	1256	1477	1298	1529	1545	0.103988	6.15694	0.646284	0.421445	0.999827
133	ACOT1	63.38	68.44	53.52	57	67.49	61.55	-0.00673671	1.69923	0.000587387	0.980664	0.999827
134	ACOT11	103.15	83.31	83.8	108.71	104.78	93.69	0.175136	2.31865	0.52006	0.470816	0.999827
135	ACOT13	251	225	236	281	320	310	0.347911	3.78988	4.37512	0.0364672	0.999827
136	ACOT2	345.62	423.56	424.48	250	416.07	367.45	-0.21646	4.24227	0.923517	0.336553	0.999827
137	ACOT7	795	754	837	896	814	821	0.0804548	5.38198	0.410815	0.521556	0.999827
138	ACOT8	157	228	249	225	224	210	0.0529146	3.46259	0.0575514	0.810409	0.999827
139	ACOT9	1899	1883	2007	1478.46	1954.48	1695	-0.183477	6.52968	1.8915	0.169032	0.999827
140	ACOX1	686	699	719	553	808	760	0.00333226	5.16316	0.000363795	0.984783	0.999827
141	ACOX3	195	201	233	234	234	205	0.0924468	3.47268	0.280464	0.596397	0.999827
142	ACP1	3034	3166	3247	3016	3391	3266	0.0270859	7.33854	0.0568845	0.81149	0.999827
143	ACP2	275	356	317	315	316	334	0.0185694	4.02712	0.0108251	0.917135	0.999827
144	ACP5	438	372	575	777	500	430	0.303998	4.71098	1.26385	0.260924	0.999827
145	ACP6	53	67	88	118	54	45	0.0638266	1.88387	0.0204196	0.886371	0.999827
146	ACPL2	81	84	101	213	72	57	0.362178	2.3905	0.470318	0.492841	0.999827
147	ACRC	24	36	52	29	29	41	-0.169861	0.913311	0.192859	0.660548	0.999827
148	ACSF2	416	376	478	514	457	433	0.14206	4.50429	0.853882	0.355456	0.999827
149	ACSF3	315.66	326	325	355	369.01	345	0.137492	4.11474	0.889048	0.345735	0.999827
150	ACSL1	1659	1314	1767	643	1527	1201	-0.500097	6.09836	2.67901	0.101679	0.999827
151	ACSL3	2267	1934	2357	4397	1800	1528	0.234552	6.91813	0.333613	0.563539	0.999827
152	ACSL4	28435	24868	30214	7133	28219	23603	-0.512725	10.2318	1.25546	0.262513	0.999827
153	ACSL5	372	421	385	182	432	421	-0.197745	4.23494	0.345177	0.556856	0.999827
154	ACSM3	87	60	69	161	74	50	0.391573	2.11779	0.672749	0.412095	0.999827
155	ACSS1	102	83	118	164	86	81	0.128393	2.44877	0.129846	0.718592	0.999827
156	ACSS2	491	493	530	508	470	394	-0.149198	4.6149	0.980055	0.322185	0.999827
157	ACSS3	58	59	61	117	84	57	0.525782	1.92067	2.44961	0.117554	0.999827
158	ACTB	64021.2	62442.8	69829.9	60909.8	73256	71341.1	0.0607215	11.7301	0.218819	0.639942	0.999827
159	ACTBL2	36	47	39	72	73	60	0.736707	1.5194	6.63637	0.00999174	0.69039
160	ACTG1	58797.3	58861	64844.2	65741.8	67404.5	67022.1	0.128532	11.6602	1.23554	0.266332	0.999827
161	ACTL6A	3244	3252	3568	2915	3468	3203	-0.0766415	7.37698	0.438653	0.507773	0.999827
162	ACTN1	8463.51	8594.02	9640.64	7147.97	9634.46	9314.6	-0.038304	8.80203	0.0652281	0.798416	0.999827
163	ACTN2	42	62	76	20	59	73	-0.240874	1.53887	0.223322	0.63652	0.999827
164	ACTN4	7553	7578	8325	10776	7570	7258	0.12247	8.69751	0.437428	0.508366	0.999827
165	ACTR10	1029	1070	1110	1114	1286	1148	0.137044	5.83869	1.36064	0.243427	0.999827
166	ACTR1A	3370	3264	3629	2658	3573	3316	-0.111098	7.38853	0.623339	0.429809	0.999827
167	ACTR1B	352	384	342	609	330	343	0.243236	4.32965	0.730038	0.392871	0.999827
168	ACTR2	15935	15760	16993	11779	17760	16201	-0.098157	9.64081	0.325376	0.568395	0.999827
169	ACTR3	17345	16048	18275	9796	18466	16528	-0.214368	9.67075	0.813651	0.367043	0.999827
170	ACTR3B	66.28	79.83	73.37	85.88	75.74	68.94	0.0630915	1.96715	0.0602312	0.806131	0.999827
171	ACTR3C	226.66	224.18	211.63	190.25	224.73	183.06	-0.158656	3.42856	0.733127	0.391871	0.999827
172	ACTR5	294	307	292	254	334	308	-0.00476997	3.92976	0.000725007	0.978519	0.999827
173	ACTR6	833	730	759	704	833	781	-0.0111623	5.29886	0.00644653	0.936006	0.999827
174	ACTR8	704	826	766	605	865	784	-0.0368058	5.27031	0.0442447	0.833399	0.999827
175	ACTRT3	66	79	60	65	75	64	-0.0199702	1.83404	0.00530464	0.941939	0.999827
176	ACVR1	570	585	604	726	628	704	0.222228	5.01889	2.42112	0.11971	0.999827
177	ACVR1B	1221	1216	1374	1173	1068	896	-0.286726	5.87845	4.30843	0.0379239	0.999827
178	ACVR2A	196	202	175	167	169	188	-0.13745	3.23301	0.446633	0.503938	0.999827
179	ACVR2B	268.26	286.91	247.26	532.23	262.14	174.31	0.26021	3.91641	0.400613	0.526773	0.999827
180	ACVRL1	15	20	20	26	16	25	0.282009	0.182059	0.519582	0.47102	0.999827
181	ACY1	199.74	170.98	239.48	273.66	191	190.08	0.102216	3.43142	0.184506	0.667529	0.999827
182	ACYP1	105	83	131	151	140	105	0.309795	2.61595	1.36842	0.242083	0.999827
183	ACYP2	35	40	29	48	58	45	0.52242	1.1757	2.83384	0.0922977	0.999827
184	ADA	253	254	326	214	315	258	-0.0868122	3.78315	0.184609	0.667442	0.999827
185	ADAL	163	185	164	188	225	186	0.214935	3.24779	1.17574	0.278224	0.999827
186	ADAM10	5410	5341	5825	4067	5679	5230	-0.153785	8.05981	1.04677	0.306252	0.999827
187	ADAM11	32	23	24	51	34	20	0.397243	0.728862	0.85533	0.355049	0.999827
188	ADAM12	326	301	348	254	386	418	0.1136	4.11218	0.2538	0.614412	0.999827
189	ADAM15	1454	1404	1627	1546	1402	1312	-0.0785223	6.21009	0.405743	0.524138	0.999827
190	ADAM17	1325	1276	1468	2010	1353	1161	0.148687	6.18488	0.453949	0.500465	0.999827
191	ADAM19	227	269	245	395	256	262	0.294754	3.81887	1.49163	0.221963	0.999827
192	ADAM22	44	51	52	189	40	38	0.859092	1.85139	1.63671	0.200778	0.999827
193	ADAM32	21	20	20	24	17	32	0.256784	0.307088	0.430016	0.511981	0.999827
194	ADAM9	594	615	665	715	641	606	0.0609321	5.02432	0.199983	0.654735	0.999827
195	ADAMTS1	3405	3650.99	3665	2793	4468	4576	0.135423	7.57694	0.41665	0.518613	0.999827
196	ADAMTS12	592	702	693	1607	650	679	0.560807	5.38566	2.20149	0.137878	0.999827
197	ADAMTS15	73	71	67	165	19	23	-0.0287827	1.86707	0.00124093	0.971899	0.999827
198	ADAMTS16	29	35	27	26	15	16	-0.680102	0.439221	3.1277	0.0769721	0.999827
199	ADAMTS3	3160	3052	3315	3188	2627	2456	-0.209502	7.23545	2.23294	0.135096	0.999827
200	ADAMTS5	25	24	29	33	24	20	-0.0230785	0.497371	0.00425546	0.947988	0.999827
201	ADAMTS6	36	75	63	294	52	56	1.20631	2.31744	2.64189	0.104079	0.999827
202	ADAMTS9	2606	2246	2526	935	2915	2661	-0.190579	6.87597	0.230197	0.631378	0.999827
203	ADAMTSL3	105.63	113.76	118.91	157.99	103.49	113.45	0.144927	2.61811	0.302335	0.582422	0.999827
204	ADAMTSL5	57	102	84	99	77	73	0.0277929	2.09302	0.0075294	0.930853	0.999827
205	ADAP2	133	132	146	102	131	95	-0.334246	2.66537	2.2257	0.135731	0.999827
206	ADAR	5733.3	5889	6402	5980.02	5814.64	5291.22	-0.0830633	8.21422	0.538004	0.463261	0.999827
207	ADARB1	209	219	246	228	246	256	0.111255	3.58183	0.417707	0.518084	0.999827
208	ADAT1	377	372	411	251	420	371	-0.162823	4.22556	0.573878	0.448722	0.999827
209	ADAT2	417	413	437	421	503	520	0.182746	4.52591	1.41584	0.234089	0.999827
210	ADAT3	80	75.12	85	58.5	70.9	93	-0.11241	2.00615	0.153565	0.695152	0.999827
211	ADC	35	69	64	146	75	69	0.783588	1.99114	3.23112	0.0722514	0.999827
212	ADCK1	44	55	56	56	69	44	0.114293	1.50432	0.147786	0.700661	0.999827
213	ADCK2	184	188	243	177	196	179	-0.158276	3.3152	0.68986	0.406212	0.999827
214	ADCK3	696	725	802	793	613	600	-0.151832	5.16492	0.866179	0.352015	0.999827
215	ADCK4	90	103	120	227	100	92	0.420349	2.65349	1.05157	0.305147	0.999827
216	ADCK5	80	91	90	104	95	80	0.088406	2.22283	0.133337	0.714997	0.999827
217	ADCY3	1102	1020	1198	1470	1131	1135	0.167424	5.90161	1.14911	0.283735	0.999827
218	ADCY6	945	916	1129	1764.35	900	903.06	0.255184	5.79603	0.749287	0.386702	0.999827
219	ADCY7	490	657	627	1029	673	625	0.38613	5.12115	2.51373	0.112858	0.999827
220	ADCY8	41	21	30	6	31	23	-0.627138	0.470578	1.18154	0.277043	0.999827
221	ADCY9	354	391	329	277	373	390	-0.056895	4.17132	0.0770818	0.781292	0.999827
222	ADD1	3943	4040	4221	4939	4096	3514	0.0331213	7.7105	0.0465059	0.829259	0.999827
223	ADD2	120	111	100	32.01	112	85	-0.548753	2.27472	1.47839	0.224026	0.999827
224	ADD3	3770	3406	3996	3717	3192	2802	-0.207331	7.46473	2.12723	0.144702	0.999827
225	ADH5	4815	4805	5236	4261	5617	5284	0.0226697	7.98793	0.0268916	0.869742	0.999827
226	ADI1	1859.99	1748	1925.04	1251	2121	2081.01	-0.0281304	6.53896	0.0166826	0.89723	0.999827
227	ADIPOR1	2338	2260	2498	2325	2607	2440	0.0488489	6.93577	0.199583	0.655058	0.999827
228	ADIPOR2	3436	3462	3802	4266	3767	3427	0.0935218	7.55055	0.537859	0.463321	0.999827
229	ADK	1025	1092	1216	1217	1190	1075	0.0579614	5.85049	0.230367	0.631252	0.999827
230	ADM	264	214	281	96	168	166	-0.823308	3.34312	9.22742	0.00238418	0.335155
231	ADM5	41.1	26.05	31.93	52.88	63.15	33.69	0.580226	1.13826	2.56874	0.108995	0.999827
232	ADNP	4451	4102	4767	4034	4251	3997	-0.122126	7.75852	1.26089	0.261482	0.999827
233	ADNP2	1407	1308	1383	1234	1508	1318	-0.0223305	6.11031	0.0320416	0.857936	0.999827
234	ADO	935	893	973	893	1097	973	0.0734298	5.6095	0.340786	0.559376	0.999827
235	ADORA1	332	289	308	367	368	336	0.197368	4.08917	1.6347	0.201054	0.999827
236	ADORA2A	202	246.61	250	88	187	165	-0.675623	3.28192	4.78678	0.028679	0.999827
237	ADORA2B	128	114	117	128	123	91	-0.0802557	2.59206	0.111922	0.737966	0.999827
238	ADPGK	1032.97	990.96	1082.66	1078.25	1217	1134.18	0.136003	5.79089	1.3923	0.238018	0.999827
239	ADPRH	114	90	116	102	105	107	-0.0308245	2.44932	0.0182669	0.892489	0.999827
240	ADPRHL2	401	425	499	417	393	412	-0.118824	4.43529	0.642389	0.422847	0.999827
241	ADPRM	94	126	124	114	129	137	0.138624	2.63839	0.334182	0.563207	0.999827
242	ADRA1B	51	32	37	26	48	44	-0.0344241	1.08037	0.00852171	0.926449	0.999827
243	ADRB1	36	39	42	14	34	28	-0.628844	0.792807	2.7041	0.100091	0.999827
244	ADRB2	1924	1846	2070	2444	1876	1683	0.0347097	6.64753	0.0428271	0.836051	0.999827
245	ADRBK1	507	529	559.43	541	496	507	-0.052154	4.73702	0.14656	0.701844	0.999827
246	ADRBK2	463	440	482	363.74	490	394.13	-0.159484	4.48208	1.01788	0.313023	0.999827
247	ADRM1	2044	1882	2191	1373	2157	2209	-0.0969632	6.64867	0.226833	0.633882	0.999827
248	ADSL	2006	1810	2085	1493.07	2075	2111	-0.0605181	6.61505	0.130343	0.718077	0.999827
249	ADSS	3086	3004	3191	2554	3433	3339	-0.000209054	7.29902	2e-06	0.998872	0.999919
250	ADTRP	83	63	85	86	85	79	0.109916	2.05863	0.195699	0.658215	0.999827
251	AEBP2	1484	1501	1637	1393	1606	1461	-0.0580658	6.26452	0.259886	0.610199	0.999827
252	AEN	778	760	872	615	980	1014	0.109812	5.41031	0.264797	0.606843	0.999827
253	AES	1756	1754	1815	1957	1626	1600	-0.0448635	6.47652	0.109255	0.740993	0.999827
254	AFAP1	938	934	978	1126	839	738	-0.0829129	5.55726	0.202579	0.652647	0.999827
255	AFAP1L1	679	761	659	686	663	648	-0.0815734	5.12137	0.312834	0.575947	0.999827
256	AFAP1L2	479	537	518	1531	446	411	0.635161	5.0591	1.48761	0.222588	0.999827
257	AFF1	7230	6774	7972	7795	6739	5852	-0.113192	8.48435	0.629023	0.427714	0.999827
258	AFF3	340	249	329	516	268	221	0.127817	4.03216	0.134335	0.713979	0.999827
259	AFF4	4940	5407	5564	4322	5052	4361	-0.220392	7.97019	3.4556	0.063038	0.999827
260	AFG3L2	1289	1371	1445	1273	1579	1547	0.0935792	6.17026	0.483454	0.486862	0.999827
261	AFMID	299.14	289	330	270	263.45	225	-0.281566	3.8352	3.029	0.0817883	0.999827
262	AFTPH	880	894	940	974	922	855	0.0130305	5.53386	0.0116034	0.914218	0.999827
263	AGA	251	342	339	329	301	295	-0.0157282	3.98269	0.00701093	0.93327	0.999827
264	AGAP1	1009	907	1112	1140	1107	887	0.0438959	5.70425	0.0968349	0.755661	0.999827
265	AGAP10	231.91	314.32	264.96	287.98	283.95	278.51	0.0592659	3.82518	0.0958594	0.756856	0.999827
266	AGAP2-AS1	93	111	106	82	129	107	0.0264435	2.43552	0.0101629	0.9197	0.999827
267	AGAP3	1031	1019	1170	1177	1101	1010	0.0254595	5.78428	0.0433327	0.8351	0.999827
268	AGAP4	93.92	68.67	104.91	101.62	115.11	100.81	0.244405	2.33314	0.965951	0.325692	0.999827
269	AGAP5	94.94	126.57	100.18	87.78	80.69	76.58	-0.402332	2.29411	2.42712	0.119252	0.999827
270	AGAP6	393.45	442.37	410.95	353.64	389.66	376.2	-0.163771	4.33172	1.17247	0.278894	0.999827
271	AGAP8	146.04	166.03	190.74	224.18	186.47	201.65	0.282518	3.25264	1.90879	0.167097	0.999827
272	AGAP9	90.65	78.7	58.78	125.01	80.52	94.64	0.38458	2.19697	1.4098	0.23509	0.999827
273	AGBL3	39	44	48	26	45	33	-0.340717	1.06091	1.10883	0.292336	0.999827
274	AGBL5	473.45	470	489	744	470.09	433	0.195865	4.7096	0.6731	0.411973	0.999827
275	AGER	20	27	25	46	25	23	0.377556	0.590838	0.860088	0.353714	0.999827
276	AGFG1	2412	2107	2484	2118	2502	2275	-0.0285512	6.87727	0.0556533	0.813503	0.999827
277	AGFG2	206	239	301	192	168	152	-0.543731	3.42252	6.54195	0.010536	0.716555
278	AGGF1	730	676	737	869	783	698	0.126258	5.25168	0.825878	0.363467	0.999827
279	AGK	787	845	917	784	1006	889	0.0647985	5.46842	0.221767	0.637697	0.999827
280	AGL	700	766	750	927	709	597	0.00304276	5.23827	0.000250378	0.987375	0.999827
281	AGMAT	127	102	147	145	156	113.03	0.134146	2.75799	0.31466	0.574835	0.999827
282	AGO1	981	964	1124	1094	1039	937	-0.00415714	5.69993	0.00113854	0.973083	0.999827
283	AGO2	1031	1049	1156	651	1091	970	-0.262712	5.65423	1.70446	0.191705	0.999827
284	AGO3	827.72	800.6	874.61	790.59	905.57	844.15	0.0148027	5.41768	0.0151234	0.902125	0.999827
285	AGO4	303	291	318	463	308	229	0.125845	4.02376	0.210232	0.646585	0.999827
286	AGPAT1	760	722	793	1042	783	741	0.16868	5.35954	0.960689	0.327013	0.999827
287	AGPAT2	818	777	946	634	819	698	-0.246038	5.31186	3.03872	0.0813001	0.999827
288	AGPAT3	829	790	826	1074	813	783	0.121024	5.4395	0.518223	0.471601	0.999827
289	AGPAT4	1558	1671	1646	1099	1723	1606	-0.148118	6.30006	0.61464	0.433046	0.999827
290	AGPAT5	1323	1290	1448	1253	1483	1336	-0.00253271	6.10514	0.000466251	0.982773	0.999827
291	AGPAT6	2147	2028	2158	1647	2134	2087	-0.11723	6.69102	0.68507	0.407846	0.999827
292	AGPAT9	635	536	670	640	634	478	-0.0781507	4.92786	0.227792	0.633166	0.999827
293	AGPS	3203	3082	3522	3599	3300	3084	0.020985	7.38733	0.0316547	0.858788	0.999827
294	AGRN	9814	9890	11182	14805	8822	8399	0.0497393	9.05616	0.0418814	0.837846	0.999827
295	AGT	30	29	44	57	27	24	0.0713555	0.913456	0.0265696	0.870517	0.999827
296	AGTPBP1	1345	1436	1512	1373	1584	1266	-0.0324612	6.17109	0.0684856	0.793555	0.999827
297	AGTRAP	404	374	417	521	404	416	0.162215	4.43043	0.912019	0.339579	0.999827
298	AHCTF1	10461.6	10147.3	10949.9	6251.59	11555.1	10375.9	-0.172357	8.9802	0.558163	0.455001	0.999827
299	AHCY	4809	4627	5180	5152	4825	4595	-0.00938261	7.94804	0.00681059	0.934228	0.999827
300	AHCYL1	3150	3068	3422	3450	3387	2994	0.0221233	7.36365	0.0384319	0.844578	0.999827
301	AHCYL2	379	437	460	428	433	379	-0.0476219	4.41746	0.102646	0.748677	0.999827
302	AHDC1	466	469	521	494	499	492	0.0236475	4.64228	0.0325911	0.856737	0.999827
303	AHI1	672	657	690	579	546	530	-0.29305	4.96334	5.13914	0.0233922	0.999827
304	AHNAK	32071	31828	34509	41785	30614	27019	0.00918812	10.7086	0.00239221	0.960991	0.999827
305	AHNAK2	2124	1797	2397	3470	1917	1648	0.154417	6.81934	0.27061	0.602923	0.999827
306	AHR	854	718	866	741	1064	917	0.151549	5.4489	0.836496	0.360401	0.999827
307	AHRR	18	26	31	12	18	38	-0.13218	0.391724	0.0677548	0.794634	0.999827
308	AHSA1	1928	1867	2007	1910	2321	2197	0.140815	6.69373	1.31226	0.251986	0.999827
309	AHSA2	532	622	620	1077	660	575	0.376428	5.11565	2.06781	0.150437	0.999827
310	AICDA	315	272	316	13	1051	1074	1.23408	4.68682	1.24786	0.263961	0.999827
311	AIDA	6465.37	6495.75	6872.93	5630.75	6675.94	6276.13	-0.101116	8.3444	0.730597	0.39269	0.999827
312	AIF1L	7433	6541	7723	7342	6443	5769	-0.155108	8.44651	1.2772	0.25842	0.999827
313	AIFM1	1772	1703.03	1913.07	1312	2070	1946.12	-0.0230224	6.50249	0.0149457	0.902699	0.999827
314	AIFM2	843	866	957	597	973	961	-0.0809095	5.46048	0.147981	0.700472	0.999827
315	AIG1	853	766.08	825	1102	762	788.99	0.113694	5.43498	0.362368	0.547194	0.999827
316	AIM1	109	102	122	369	118	141	0.916658	3.04291	3.80585	0.0510739	0.999827
317	AIMP1	1351	1400	1365	1261	1570	1358	0.0152087	6.1364	0.0138258	0.906398	0.999827
318	AIMP2	715	659	767	594	739	712	-0.0714767	5.14921	0.253126	0.614883	0.999827
319	AIP	451	456	520	348	483	479	-0.128235	4.53833	0.521738	0.470101	0.999827
320	AJUBA	3665	3904	4125	5186	3269	3088	-0.0229128	7.62024	0.0104173	0.918705	0.999827
321	AK1	483.72	525.26	621.37	362.75	568.84	562.51	-0.129432	4.72753	0.366553	0.544889	0.999827
322	AK2	3754.52	3740.87	4033.87	4443.04	4185.23	4000.88	0.125805	7.67552	1.2592	0.261802	0.999827
323	AK3	415	386	394	410	384	342	-0.0813072	4.30946	0.281319	0.595838	0.999827
324	AK4	6804	6038.1	7350.95	3948.88	5462.55	5008.89	-0.491276	8.19268	10.2823	0.00134314	0.221982
325	AK5	1345	1302	1448	505	1538	1456	-0.235498	6.00596	0.358429	0.54938	0.999827
326	AK9	27.03	20	37.95	46.85	38	26.97	0.394813	0.816507	1.10773	0.292576	0.999827
327	AKAP1	1218	1111	1217	1126	1137	1141	-0.0646443	5.88047	0.307318	0.579331	0.999827
328	AKAP10	681	760	792	717	659	636	-0.155684	5.17047	1.34206	0.246672	0.999827
329	AKAP11	1806	1667	1992	1474	1872	1640	-0.13834	6.46569	1.14194	0.285243	0.999827
330	AKAP12	6286	6269.43	6763	3459	5822	5471	-0.39686	8.17086	3.64533	0.0562267	0.999827
331	AKAP13	1979	2125	2038	2359	2111	1937	0.0526319	6.73228	0.159101	0.689985	0.999827
332	AKAP17A	269	251	302	244.5	279	284.5	-0.0283726	3.79499	0.0287933	0.865257	0.999827
333	AKAP2	5456.83	6163.83	5966.93	6985.45	6175.03	5655.16	0.0897044	8.26751	0.431398	0.511304	0.999827
334	AKAP5	133.3	113.09	97	143.99	104	70	-0.125451	2.51187	0.13867	0.709607	0.999827
335	AKAP6	25.97	19	20	40.01	39	17	0.545595	0.546741	1.64517	0.199618	0.999827
336	AKAP7	67	59	66	106	81	70	0.413723	1.96282	2.18109	0.139716	0.999827
337	AKAP8	933	962	1005	715	961	1042	-0.0988932	5.57433	0.322469	0.570128	0.999827
338	AKAP8L	894	831	988	801	770	898	-0.137314	5.45774	0.974457	0.323571	0.999827
339	AKAP9	1177	1230	1332	1440.02	1222	1180	0.0345727	6.00509	0.0661518	0.797024	0.999827
340	AKIP1	296.51	245	318.58	162.02	292.17	297	-0.198969	3.77759	0.531117	0.466137	0.999827
341	AKIRIN1	2803	2601	2751	1921	3079	2881	-0.0582212	7.08443	0.090236	0.763877	0.999827
342	AKIRIN2	751	753	820	670	947	879	0.0958933	5.35192	0.354218	0.551735	0.999827
343	AKNA	711	627	762	1011	615.99	665	0.125376	5.21979	0.30655	0.579805	0.999827
344	AKR1A1	638	684	734	1001	726	623	0.187397	5.22328	0.850976	0.356276	0.999827
345	AKR1B1	93358.1	95384.1	100406	19369.6	80856.4	75521.6	-0.728707	11.9406	2.24231	0.13428	0.999827
346	AKR1B10	70	77	57	6	112	115	0.173929	1.92653	0.041047	0.839447	0.999827
347	AKR1C3	86	99	90	137	103	88	0.245285	2.37979	0.810725	0.367906	0.999827
348	AKR7A2	455	458	541	478	515	543	0.0764933	4.66559	0.284062	0.594051	0.999827
349	AKT1	2231	2212	2534	2239	2342	2166	-0.0533233	6.85921	0.244419	0.621032	0.999827
350	AKT1S1	1393	1345	1595	955	1419	1440	-0.188045	6.10761	1.01631	0.313397	0.999827
351	AKT2	1846	1875	2070.56	2096.77	1995	1938	0.0534408	6.6449	0.226115	0.634419	0.999827
352	AKT3	1774	1822.98	2029	3172	1893	1800.29	0.28437	6.72484	1.37489	0.240973	0.999827
353	AKTIP	160	140.98	157	226	156	140	0.183021	3.069	0.510946	0.47473	0.999827
354	AL139147.1	28.78	19.72	18.83	28.97	41.9	29.21	0.555398	0.60081	2.3216	0.127589	0.999827
355	AL162389.1	57.1	87.18	63.47	52.93	50.72	72.07	-0.247882	1.74653	0.557372	0.455321	0.999827
356	AL353791.1	22.83	31.93	21.1	49.26	26.57	29.7	0.464755	0.712916	1.31099	0.252216	0.999827
357	AL357673.1	55	57	39	55	81	40.17	0.198443	1.51971	0.292154	0.588844	0.999827
358	AL441883.1	22	24	25	13	36	24	0.027356	0.397546	0.00415413	0.94861	0.999827
359	AL590867.1	202.39	241.69	224.57	211.22	264.88	229.35	0.0675433	3.55127	0.129118	0.719348	0.999827
360	AL627309.1	84.5	99.99	97.04	154.14	74.1	94.88	0.196806	2.38558	0.326005	0.568021	0.999827
361	ALAD	312	305	334	515	247	223	0.047242	4.04327	0.0187315	0.891139	0.999827
362	ALAS1	1692	1614	1713	865	1768	1893	-0.156003	6.33744	0.281851	0.595491	0.999827
363	ALCAM	4186	4308	4449	12438	3491	3103	0.553975	8.0822	1.06969	0.301015	0.999827
364	ALDH16A1	441	498.99	554	620	515.89	550.6	0.172651	4.75505	1.19622	0.274078	0.999827
365	ALDH18A1	2706	2537	2868	2225	2652	2453	-0.152349	7.02947	1.68846	0.193804	0.999827
366	ALDH1A3	510	523	582	983	402	339	0.091845	4.82554	0.0500089	0.823048	0.999827
367	ALDH1B1	1921	1896	2193	1476	2143	1877	-0.135659	6.60415	0.743465	0.388553	0.999827
368	ALDH1L2	207	255	198.39	522	195	154	0.389164	3.70989	0.656354	0.41785	0.999827
369	ALDH3A2	496	504	531	523	531	546	0.0581795	4.73312	0.19379	0.659781	0.999827
370	ALDH3B1	123	123.56	151	197	83	132	0.056576	2.79887	0.0249995	0.874368	0.999827
371	ALDH4A1	535.07	498	505.77	612	448	423	-0.060298	4.6831	0.0982768	0.753907	0.999827
372	ALDH5A1	279	214	243	360	234	192	0.0876433	3.69811	0.0967193	0.755803	0.999827
373	ALDH6A1	158.79	157.39	183.2	264.21	174.04	136.66	0.198478	3.19849	0.477685	0.489473	0.999827
374	ALDH7A1	1500	1421	1582	2271	1358	1263	0.115661	6.31467	0.221752	0.637708	0.999827
375	ALDH9A1	1643	1610	1759	1530	1663	1651.25	-0.0545594	6.38325	0.233277	0.629105	0.999827
376	ALDOA	19701	18540	21156	13426	18472	18189	-0.251466	9.85457	2.4854	0.114907	0.999827
377	ALG1	366	293	355	250	401	387	0.0273471	4.12473	0.0144482	0.904324	0.999827
378	ALG10	208	179	241.1	252.54	243.15	203	0.149985	3.49845	0.613831	0.433349	0.999827
379	ALG10B	249	208	276.9	312.46	232.85	195	0.00969189	3.65003	0.00172013	0.966918	0.999827
380	ALG11	242.73	250.04	271.07	242.4	250.56	281.85	0.0169089	3.71401	0.00962496	0.921847	0.999827
381	ALG12	387	344	367	323	352	372	-0.0746798	4.19064	0.223897	0.636087	0.999827
382	ALG13	829	899	865	919	965	913	0.101086	5.51463	0.684889	0.407908	0.999827
383	ALG14	109.05	126	153.99	105.36	135	147	-0.00707197	2.73579	0.000801017	0.977421	0.999827
384	ALG2	871	870	935	801	945	948	0.00387592	5.5086	0.000881642	0.976312	0.999827
385	ALG3	1087	1005	1212	976	1201	1206	0.030368	5.82321	0.0472375	0.827942	0.999827
386	ALG5	398	382	472	314	550	426	0.0353821	4.42901	0.0256711	0.872706	0.999827
387	ALG6	286	298	340	342	362	414	0.272755	4.11895	2.66077	0.102851	0.999827
388	ALG8	871	792	881	739	901	882	-0.0187719	5.42452	0.0187915	0.890966	0.999827
389	ALG9	322.31	302.52	328	326	323	284.76	-0.036279	4.00501	0.0568135	0.811605	0.999827
390	ALKBH1	326	326	313	234	392	351	0.00665127	4.04685	0.000869886	0.976471	0.999827
391	ALKBH2	280	274	292	281	370	354	0.241274	3.97749	1.91629	0.166266	0.999827
392	ALKBH3	364	368	363	305	423	356	-0.025072	4.21156	0.0212811	0.884016	0.999827
393	ALKBH4	132	161	172	135	144	193	0.0212518	3.00618	0.00727101	0.932047	0.999827
394	ALKBH5	1787	1636	1974	978	1625	1417	-0.431766	6.31534	4.79367	0.0285645	0.999827
395	ALKBH6	289.89	309.68	328	267	394	332.01	0.0896717	4.02913	0.228574	0.632583	0.999827
396	ALKBH7	387	377	374	291	401	324	-0.174725	4.1951	1.0343	0.309152	0.999827
397	ALKBH8	384	346	390	357	365	358	-0.0579631	4.2258	0.163197	0.68623	0.999827
398	ALMS1	1369	1397	1427	1230	1544	1441	-0.000544061	6.15421	1.73e-05	0.99668	0.999891
399	ALOX5AP	50	67	61	13	51	51	-0.638553	1.36755	1.53538	0.215306	0.999827
400	ALOXE3	38	42	37	26	28	32	-0.449785	0.864755	2.04432	0.152775	0.999827
401	ALPK1	303	261	321	426	323	269	0.197308	4.01633	0.832368	0.361589	0.999827
402	ALPK2	3514	3843	3938	6999	2673	2692	0.12828	7.64769	0.103848	0.74726	0.999827
403	ALPL	53	49	89	0	92	125	0.194521	1.82506	0.023084	0.879239	0.999827
404	ALS2	1448	1384	1460	1607	1537	1344	0.0566476	6.21644	0.213659	0.643915	0.999827
405	ALS2CL	341	355	425	121	425	455	-0.167007	4.17197	0.129438	0.719015	0.999827
406	ALX1	64	48	58	60	71	60	0.160118	1.65652	0.347806	0.555358	0.999827
407	ALYREF	1987	1858	2208	1524	1890	2026	-0.156975	6.60417	1.09587	0.295174	0.999827
408	AMACR	394	267.35	382.8	711	164.56	141	-0.0362367	4.13263	0.00333234	0.953967	0.999827
409	AMBP	21	20	17	29	22	22	0.32171	0.275778	0.77671	0.378149	0.999827
410	AMBRA1	417	414	479	519	445	443	0.0997171	4.52832	0.441576	0.506363	0.999827
411	AMD1	5043	4648	5264	3417	5286.99	4920	-0.141667	7.91683	0.609959	0.434803	0.999827
412	AMDHD1	28.7	40.77	47.17	40.84	45.01	46.95	0.184771	1.14351	0.348468	0.554981	0.999827
413	AMDHD2	352	377	453	531	415	408	0.194498	4.42857	1.1692	0.279566	0.999827
414	AMER1	560	559	523	386	612	568	-0.0795701	4.76835	0.148233	0.700229	0.999827
415	AMFR	1731	1798	1841	1689	1815	1585	-0.0857727	6.46853	0.579951	0.446331	0.999827
416	AMH	104	103	126	189	74	96	0.111565	2.57527	0.0788978	0.778797	0.999827
417	AMIGO2	21395	20618	23370	19482	21852	20690	-0.0814843	10.0731	0.502473	0.478416	0.999827
418	AMIGO3	0	186.3	148.98	139.77	137.39	167.39	0.408955	2.74323	0.095386	0.757438	0.999827
419	AMMECR1	1498	1494	1629	2434	1486	1482	0.222032	6.40822	0.958371	0.327598	0.999827
420	AMMECR1L	1126	1030	1208	1045	1152	1243	0.029016	5.84931	0.0479327	0.8267	0.999827
421	AMN	41	52	52	35	51	37	-0.246136	1.24225	0.6515	0.419577	0.999827
422	AMN1	118	102	117	83	112	90	-0.249986	2.42162	1.13267	0.287206	0.999827
423	AMOT	303	352	345	791	287	290	0.449269	4.33372	1.09643	0.29505	0.999827
424	AMOTL1	503	458	583	894	506	458	0.26618	4.85086	0.885657	0.346657	0.999827
425	AMOTL2	3357	3566.98	3756	5945	3694	3708	0.318058	7.66867	2.08387	0.148862	0.999827
426	AMPD2	1616	1612	1819	1358	1568	1623	-0.153906	6.34444	1.44876	0.228727	0.999827
427	AMPD3	320	316	355	238	338	372	-0.0679218	4.04465	0.103109	0.748131	0.999827
428	AMY2B	71.67	70.83	73.65	99.72	68.55	82.36	0.209815	2.01959	0.590303	0.442302	0.999827
429	AMZ1	362	441	440	408	347	267	-0.290359	4.26699	2.03963	0.153247	0.999827
430	AMZ2	848.77	767	914	1040	1053	880	0.226805	5.54169	3.1312	0.0768073	0.999827
431	ANAPC1	2721.14	2841.78	2966.06	2897.03	3046.87	2774.89	0.02465	7.18946	0.0521792	0.819314	0.999827
432	ANAPC10	324	318	384	275	449	423	0.155875	4.20565	0.498917	0.479976	0.999827
433	ANAPC11	495	465	551	484	564	541	0.0679701	4.71699	0.240084	0.624145	0.999827
434	ANAPC13	1610	1478	1727	1361	1907	1735	0.0488173	6.3759	0.101808	0.749671	0.999827
435	ANAPC15	534	474	635	385	546	598	-0.104175	4.74946	0.246573	0.619498	0.999827
436	ANAPC16	1197.4	1013	1265	1242	1191	1132.27	0.0331121	5.89745	0.0682918	0.79384	0.999827
437	ANAPC2	388	425	517	601	443	477	0.193972	4.59716	1.05908	0.303425	0.999827
438	ANAPC4	843	785	871	730	816	815	-0.0875078	5.36503	0.485468	0.485956	0.999827
439	ANAPC5	3051	3010.19	3169.65	2782.05	3278	3081	-0.0214635	7.28071	0.0341193	0.853453	0.999827
440	ANAPC7	1388.19	1442.91	1440	1518.99	1402.76	1474.9	0.0358856	6.19958	0.0865568	0.768601	0.999827
441	ANGEL1	290	332	335	330	362	382	0.16102	4.11165	0.991432	0.319393	0.999827
442	ANGEL2	1039	912	1067.73	941	1016.95	941.16	-0.0640428	5.64761	0.288841	0.590964	0.999827
443	ANGPTL2	182	189	193	258	214	196	0.237393	3.3956	1.44645	0.229099	0.999827
444	ANGPTL4	163	280	246	122	212	256	-0.228405	3.45048	0.42478	0.514562	0.999827
445	ANK2	412	409	414	485	371	417	0.0390646	4.41598	0.0517686	0.820014	0.999827
446	ANKAR	44	31	43	43	59	52	0.377418	1.26237	1.53381	0.215542	0.999827
447	ANKEF1	154	138	152	202	209	181	0.407287	3.14706	4.63357	0.0313522	0.999827
448	ANKFY1	1972	1823	2046	2205	1939	1732	0.00266504	6.632	0.000398641	0.98407	0.999827
449	ANKH	223	194	241	269	235	217	0.127971	3.55534	0.477483	0.489565	0.999827
450	ANKHD1	2043.57	2018.68	2252.66	2426.95	1591.27	1904.53	-0.0933109	6.69676	0.247758	0.618659	0.999827
451	ANKHD1-EIF4EBP3	96.86	74.77	64.66	159.62	748.16	85.54	2.02254	3.36817	7.00169	0.00814326	0.638762
452	ANKIB1	1693	1771	1820	2371	1963	1796	0.207723	6.59485	2.04884	0.152322	0.999827
453	ANKLE1	371.7	323.86	385.94	483.86	335.83	305.9	0.0537212	4.23005	0.0596075	0.807117	0.999827
454	ANKLE2	3404.21	3460.08	3701.11	4950.79	3426.32	3355.27	0.146916	7.56071	0.623974	0.429574	0.999827
455	ANKMY1	282.02	260	284.4	259.01	239	205.96	-0.238338	3.70545	1.8863	0.169619	0.999827
456	ANKMY2	611	578	725	557	647	571	-0.11296	4.96582	0.683993	0.408215	0.999827
457	ANKRA2	72	83	74	165	73	80	0.467986	2.24404	1.41608	0.23405	0.999827
458	ANKRD1	985	1365	1125	2339	2331	2190	0.970908	6.45185	34.7332	3.78e-09	1.16e-05
459	ANKRD10	855	826	864	1138	906	895	0.201932	5.5397	1.8049	0.179121	0.999827
460	ANKRD11	3054	3423	3568	3273	3235	3097	-0.0702348	7.37771	0.36953	0.543261	0.999827
461	ANKRD12	873	856	1026.62	673	1019	857	-0.118972	5.48801	0.479328	0.488727	0.999827
462	ANKRD13A	2099	2216	2278	2092.01	2085	2019	-0.0959642	6.75911	0.751298	0.386066	0.999827
463	ANKRD13B	103	107	124	245	116	125	0.540675	2.81575	2.32797	0.127067	0.999827
464	ANKRD13C	977	1063	1096	899	1174	1039	-0.0192576	5.72571	0.0192021	0.889789	0.999827
465	ANKRD13D	241	229	264	289	217	242	0.0250809	3.66028	0.0166834	0.897228	0.999827
466	ANKRD16	66	50.25	67.44	39	59.18	44.29	-0.373097	1.51363	1.56256	0.211291	0.999827
467	ANKRD17	3852	3710	4160	3640	4184	3910	-0.00449404	7.63223	0.00160807	0.968013	0.999827
468	ANKRD18A	84.82	63.22	64.98	106.31	76.69	50.35	0.119417	1.95511	0.112518	0.737296	0.999827
469	ANKRD18B	153	165.59	136.55	160.27	176.01	148.3	0.0777763	3.01046	0.132557	0.715795	0.999827
470	ANKRD23	22.3	43.61	39.64	39.84	39.19	58.01	0.375336	1.10824	0.959079	0.327419	0.999827
471	ANKRD26	333	248	332	341	326	270	0.0323235	3.97514	0.0296423	0.863304	0.999827
472	ANKRD27	1261	1208	1285	1226	1434	1243	0.0477583	6.01872	0.165214	0.684401	0.999827
473	ANKRD28	1894	2011	2110	2736	1897	1788	0.0894329	6.7188	0.214278	0.643435	0.999827
474	ANKRD29	132	118	115	112	133.3	113	-0.0372589	2.63728	0.028019	0.867064	0.999827
475	ANKRD32	506	515	550	615	611	569	0.186044	4.83619	2.12237	0.145162	0.999827
476	ANKRD33B	133	141	147	78	102	105	-0.568243	2.60302	5.90949	0.0150596	0.889751
477	ANKRD34B	193	202	215	371	124	113	-0.00668331	3.38067	0.000191328	0.988964	0.999827
478	ANKRD36	524.96	541.6	598.24	615.7	551.89	509.41	0.0054616	4.82565	0.00148511	0.969259	0.999827
479	ANKRD36C	244.91	312.35	268.43	267.98	261.63	238.9	-0.11312	3.76565	0.369417	0.543322	0.999827
480	ANKRD37	54	66	62	30	40	31	-0.856871	1.31932	8.46048	0.00362946	0.421067
481	ANKRD39	192.7	170.39	218.36	144.16	214.81	176.99	-0.12353	3.2529	0.318186	0.5727	0.999827
482	ANKRD40	1970	2087	2187	1528	2194	2069	-0.116086	6.6705	0.508695	0.475704	0.999827
483	ANKRD42	191.38	147	187.48	179.23	209.64	170.99	0.0834885	3.21276	0.168782	0.681196	0.999827
484	ANKRD44	267	237	269	244	217	216	-0.196161	3.62876	1.287	0.256601	0.999827
485	ANKRD46	221.61	209.1	234	225.39	289	201.42	0.0966485	3.55521	0.250007	0.61707	0.999827
486	ANKRD49	150	183	148	217	150	166	0.139944	3.121	0.308371	0.578681	0.999827
487	ANKRD50	1557	1512	1592	1234	1671	1756	-0.00624219	6.30354	0.0014045	0.970105	0.999827
488	ANKRD52	4132	4120	4652	4383	4043	4057	-0.0515657	7.74696	0.201791	0.653279	0.999827
489	ANKRD54	302.02	289	283	283	314	306	0.0387063	3.92074	0.0582363	0.809306	0.999827
490	ANKRD6	234	201	217	278	251	209	0.170362	3.56759	0.774955	0.378689	0.999827
491	ANKRD7	25	45	52	33	44	51	0.0702338	1.14638	0.0346611	0.852308	0.999827
492	ANKRD9	102	111	104	145	115	132	0.300568	2.61064	1.64719	0.199342	0.999827
493	ANKS1A	554	643	659	1042	737	569	0.332263	5.15528	1.93046	0.164708	0.999827
494	ANKS1B	34	32	14	43	32	24	0.283542	0.695897	0.380767	0.537193	0.999827
495	ANKS3	118	132.02	153	176.06	121	138	0.109998	2.8462	0.195459	0.658411	0.999827
496	ANKS6	703	631	764	1218	582	552	0.163741	5.23838	0.247003	0.619193	0.999827
497	ANKZF1	702.01	623	817	723	493.01	520	-0.302615	5.03938	2.27838	0.131189	0.999827
498	ANLN	7236	7163	7821	6916	7745	6804	-0.057065	8.52896	0.267011	0.605344	0.999827
499	ANO10	746	744	819	892	902	834	0.180836	5.3868	2.39196	0.121961	0.999827
500	ANO5	73	38	63	132	65	39	0.435251	1.8337	0.72233	0.395381	0.999827
501	ANO6	3736	3787	3993	4541	3489	3164	-0.046873	7.58681	0.0807403	0.776297	0.999827
502	ANO7	119	119	115	94	81	83	-0.458791	2.39972	3.98163	0.045999	0.999827
503	ANO8	72	80	88	123	88	65	0.195382	2.15753	0.395174	0.529592	0.999827
504	ANO9	86	91	104	388	92	66	0.957549	2.82792	2.07141	0.150083	0.999827
505	ANP32A	2930	2858	3066	2648	3248	3250	0.0406109	7.25138	0.0966192	0.755925	0.999827
506	ANP32B	6254	6188	6934	7200	6662	6549.89	0.0708808	8.39486	0.378747	0.538275	0.999827
507	ANP32E	6137	5892	6409	5024	6378	5784	-0.109036	8.23503	0.734559	0.391409	0.999827
508	ANTXR1	536	683	581	1438	571	554	0.50351	5.2129	1.54159	0.214381	0.999827
509	ANTXR2	269	341	305	339	291	313	0.0369921	3.98563	0.0403757	0.840748	0.999827
510	ANXA1	1463	1540	1568	1102	1422	1433	-0.214965	6.17532	2.12053	0.145336	0.999827
511	ANXA11	2755	2716	3137	2626	2627	2458	-0.163232	7.10902	2.24294	0.134226	0.999827
512	ANXA2	12327.5	12183	13029	13931.9	13601	12864	0.0996201	9.36483	0.789528	0.374243	0.999827
513	ANXA3	1321	1304	1304	2714	1133	1053	0.313807	6.22688	0.681576	0.409045	0.999827
514	ANXA4	3581	2994	3811	1831	3427	2987	-0.339825	7.29824	2.05723	0.151485	0.999827
515	ANXA5	11777	11672	12627	12226	14012	12887	0.110188	9.31261	0.937178	0.333005	0.999827
516	ANXA6	1253	1276	1335	1471	1464	1340	0.13886	6.10718	1.51482	0.218406	0.999827
517	ANXA7	3210	3064	3287	2428	3604	3385	-0.0298737	7.32705	0.0309878	0.860268	0.999827
518	AOC2	54	55	70	23	75	52	-0.264199	1.52369	0.361675	0.547577	0.999827
519	AOC3	23	22	21	7	26	21	-0.300842	0.158392	0.394159	0.530121	0.999827
520	AOX1	171	210	183	53	155	119	-0.801803	2.93354	4.15502	0.0415114	0.999827
521	AP000695.1	22.01	18	25	24	22	16	-0.0730258	0.231748	0.0398401	0.841794	0.999827
522	AP000974.1	40.98	39.04	28.46	48.95	32.23	43.44	0.190786	1.05609	0.297338	0.585556	0.999827
523	AP1AR	1372	1279	1448	973	1596	1450	-0.0360679	6.10214	0.0336668	0.854417	0.999827
524	AP1B1	1678.58	1590.02	1843.93	1546.01	1722.4	1644	-0.0624894	6.40675	0.303283	0.581831	0.999827
525	AP1G1	2599	2536.03	2949	2069	2718	2502	-0.154908	7.02232	1.29445	0.25523	0.999827
526	AP1G2	1002	932	978	1342	840	910	0.0824485	5.67135	0.150288	0.69826	0.999827
527	AP1M1	1573	1553	1730	1296	1451	1428	-0.223085	6.25699	3.71314	0.0539857	0.999827
528	AP1M2	852	874	889	730	852	873	-0.0976505	5.42672	0.521784	0.470082	0.999827
529	AP1S1	1533	1475	1597	1803	1766	1566	0.150169	6.36552	1.68458	0.194317	0.999827
530	AP1S2	2440	2307	2486	1999	2620	2607	-0.00805784	6.93558	0.00304068	0.956025	0.999827
531	AP1S3	481	467	511	264	578.43	446	-0.191001	4.54209	0.47432	0.491007	0.999827
532	AP2A1	1201	1158	1362	1361.57	1215	1166.27	0.00488709	5.98184	0.0015031	0.969074	0.999827
533	AP2A2	1060	1022	1097	1096.43	928.01	899	-0.126442	5.6933	0.869342	0.351138	0.999827
534	AP2B1	4590	4760	5182	7188	4515	4222	0.128347	8.01	0.319398	0.571969	0.999827
535	AP2M1	8808	8849	9678	7974	9596	9390	-0.0256172	8.84309	0.0416254	0.838335	0.999827
536	AP2S1	2239	2163	2473	1815	2584	2545	0.00909454	6.86922	0.00300981	0.956249	0.999827
537	AP3B1	1026	1041	1054	1280	1109	991	0.107411	5.7841	0.580738	0.446023	0.999827
538	AP3B2	59	41	51	29	62	68	0.068487	1.4454	0.029322	0.864038	0.999827
539	AP3D1	3092	3255	3459	3953	2971	2912	3.07e-05	7.37774	3.63e-08	0.999848	0.999919
540	AP3M1	2185	2097	2307	2363	2359	2116	0.0469721	6.82815	0.180612	0.670848	0.999827
541	AP3M2	645	666	705	684	757	655	0.0485563	5.12355	0.152356	0.696294	0.999827
542	AP3S1	1149	1040	1221	988	1275	1203	0.0178476	5.86326	0.0162107	0.898686	0.999827
543	AP3S2	363.7	347.72	348.5	517.18	332.75	340.3	0.161518	4.26011	0.50777	0.476106	0.999827
544	AP4B1	259	295	295	196	321	304	-0.0565497	3.83013	0.0596829	0.806998	0.999827
545	AP4E1	700	657	747	408	750	689.98	-0.194716	5.06591	0.669916	0.413081	0.999827
546	AP4M1	199	195	226	256	168	173	-0.0566331	3.37813	0.0563113	0.812424	0.999827
547	AP4S1	83	83	78	105	99	93	0.274797	2.22665	1.38542	0.239181	0.999827
548	AP5B1	214.18	250	236.72	219	217	235	-0.0689292	3.55084	0.143874	0.704459	0.999827
549	AP5M1	811	796	856	652	949	823	-0.0317276	5.37163	0.0385007	0.844441	0.999827
550	AP5S1	224	228	227	249	234	235	0.0738598	3.57618	0.189742	0.663131	0.999827
551	AP5Z1	437.21	461.35	529.87	559.22	510.41	528.85	0.159557	4.68346	1.25774	0.262079	0.999827
552	APAF1	1884.99	1731	1975	1538	1682	1366	-0.293523	6.42805	5.95184	0.0147019	0.877093
553	APBA2	362	405	438	486	350	361	-0.0124404	4.35224	0.00414866	0.948644	0.999827
554	APBA3	142	140	162	148	131	182	0.0545636	2.95698	0.0546143	0.81522	0.999827
555	APBB1	27	34	39	93	25	25	0.51693	1.10947	0.757101	0.384237	0.999827
556	APBB1IP	575	590	604	1198	584	583	0.415044	5.13389	1.74824	0.186099	0.999827
557	APBB2	770	708	741	1150	670	565	0.0974185	5.28801	0.120484	0.728511	0.999827
558	APBB3	57	67	89	121	74	78	0.360278	2.07307	1.23546	0.266348	0.999827
559	APC	1005	1039	1066	812	1068	1001	-0.11827	5.66607	0.681691	0.409005	0.999827
560	APC2	36	19	33	35	25	26	-0.0339664	0.652861	0.00815767	0.928033	0.999827
561	APEH	1134	1103	1222	1576	1108	1051	0.106547	5.92985	0.321597	0.570649	0.999827
562	APEX1	2611	2574	2727	2920	2936	2786	0.120791	7.13061	1.2738	0.259055	0.999827
563	APEX2	698	720	738	750	812	743	0.0888303	5.24153	0.540254	0.462328	0.999827
564	APH1A	2048	2096	2242	2447	2185	1980	0.0440653	6.7817	0.120724	0.728251	0.999827
565	API5	3367	3272.99	3564	2776.99	3806	3416.33	-0.0370857	7.41676	0.0680933	0.794133	0.999827
566	APIP	518	467	522	375	538	535	-0.0640394	4.64917	0.118642	0.730512	0.999827
567	APITD1	168.69	176.7	230.63	197.72	247.72	206.32	0.174582	3.38655	0.762213	0.382637	0.999827
568	APLF	86	97	79	122	71	76	0.029738	2.20288	0.00862872	0.92599	0.999827
569	APLP1	83	74	70	41	60	76	-0.365145	1.81797	1.24478	0.264551	0.999827
570	APLP2	13052.1	12343.6	14289	17694	12247	11140	0.0462145	9.41594	0.053118	0.817724	0.999827
571	APMAP	2888	2755	2996	3188	3099	2838	0.0724318	7.232	0.423306	0.515292	0.999827
572	APOA1BP	849	757	803	709	827	811	-0.0450055	5.33445	0.10948	0.740737	0.999827
573	APOBEC3B	1739.99	1683.93	1890.98	942.92	1525.94	1451	-0.445902	6.28861	5.06817	0.0243691	0.999827
574	APOBEC3C	617	583	710	603	629	623	-0.0453137	4.99647	0.122157	0.726707	0.999827
575	APOBEC3F	39	42.73	48.3	42.96	43.74	31	-0.150297	1.13356	0.250926	0.616424	0.999827
576	APOBEC3G	66	43.19	60.72	46.05	54.29	57	-0.114212	1.52019	0.145668	0.70271	0.999827
577	APOC1	95	80	74	152	83	90	0.376477	2.31245	1.24339	0.264819	0.999827
578	APOE	214	189	225	372	197	208	0.305728	3.58406	1.04863	0.305823	0.999827
579	APOL1	103	78.34	105.03	191.1	68.39	66.4	0.187081	2.40104	0.154235	0.69452	0.999827
580	APOL2	529	497.96	515	495	543	550	0.0355874	4.733	0.06584	0.797493	0.999827
581	APOL3	20	36	37	80	27	22	0.470584	0.984725	0.655996	0.417977	0.999827
582	APOL4	16.22	23.68	29.16	39	31.01	21.22	0.396368	0.540548	1.03437	0.309133	0.999827
583	APOL6	696	628	728	1820	531	449.95	0.447842	5.36419	0.707474	0.400284	0.999827
584	APOLD1	53	63.02	47	80	57	57.02	0.240259	1.64509	0.588547	0.442981	0.999827
585	APOO	338	370	403	379	481	427	0.20551	4.3477	1.72155	0.189493	0.999827
586	APOOL	173	144	149	143	157	132	-0.119076	2.94472	0.32082	0.571115	0.999827
587	APOPT1	485.59	434.21	448.39	367.45	534.32	518.07	0.0446257	4.56627	0.0543276	0.815697	0.999827
588	APP	15117	14688	16507	16748	13589	12657	-0.11181	9.56113	0.572334	0.449333	0.999827
589	APPBP2	1083	1095	1186	1429	1119	1041	0.0883215	5.88056	0.311063	0.577029	0.999827
590	APPL1	1616	1510	1681	1753	1482	1384.31	-0.0628095	6.319	0.210175	0.646631	0.999827
591	APPL2	430	441	527	821	437	456	0.294275	4.72391	1.09467	0.295438	0.999827
592	APRT	604	570	651	515	665	669	0.0138075	4.96188	0.0077336	0.929924	0.999827
593	APTX	416	434	452	422	548	528	0.195261	4.57159	1.50748	0.219524	0.999827
594	AQP9	15	22	24	0	16	22	-0.677105	-0.0914717	0.531987	0.465773	0.999827
595	AQR	1341	1285	1509	1414	1494	1419	0.0610938	6.16229	0.299005	0.584507	0.999827
596	ARAF	929	974	1131	899	955	1049	-0.065528	5.6527	0.23233	0.629801	0.999827
597	ARAP1	683	639	765	891	606	620	0.0189453	5.15627	0.00930574	0.92315	0.999827
598	ARAP2	278	292	319	562	218	260	0.226708	4.03938	0.358548	0.549314	0.999827
599	ARAP3	467	462	501	627	492	451	0.129269	4.6711	0.559782	0.454348	0.999827
600	ARCN1	3684	3657	3839	2840	3957	3701	-0.098839	7.5191	0.424786	0.514559	0.999827
601	AREG	329.25	400.74	311.08	474.76	520.49	446.19	0.455774	4.40032	6.50731	0.0107432	0.725906
602	AREGB	796.75	819.26	851.92	1496.24	1099.51	1136.81	0.592346	5.71646	12.5315	0.000400142	0.0998722
603	AREL1	1227	1269	1312	1060	1291	1244	-0.0901438	5.97102	0.489	0.484374	0.999827
604	ARF1	8953	8647	9298	6372	9517	9144	-0.111141	8.77893	0.398465	0.527883	0.999827
605	ARF3	5134.2	5023.97	5541	5995	5478.43	4813.78	0.0468284	8.07964	0.138651	0.709626	0.999827
606	ARF4	4668	4546	5037	4479	5183	5014	0.0367012	7.93486	0.0998873	0.751965	0.999827
607	ARF5	1095.73	1055.86	1315.7	1327	1158	1063	0.0306717	5.89155	0.0476957	0.827123	0.999827
608	ARF6	2208	2109	2402	1740	2259	2207	-0.11996	6.77312	0.729215	0.393138	0.999827
609	ARFGAP1	1611	1692	1850	2222	1774	1819	0.171015	6.5375	1.42947	0.231851	0.999827
610	ARFGAP2	458.02	491.03	546.77	573.51	479	520.91	0.0705768	4.70423	0.212814	0.64457	0.999827
611	ARFGAP3	3069	2970	3474	1956	3242	2896	-0.239759	7.21739	1.48975	0.222255	0.999827
612	ARFGEF1	3888.06	3682	4243	5159	4016	3477	0.0940978	7.69287	0.306222	0.580008	0.999827
613	ARFGEF2	3443	3530	3833	2977	3606	3366	-0.125614	7.45599	1.09423	0.295536	0.999827
614	ARFIP1	961	959	985	934	1016	921	-0.0249473	5.61356	0.046603	0.829083	0.999827
615	ARFIP2	655	621	621	549	608	668	-0.0623517	4.98314	0.171708	0.678598	0.999827
616	ARFRP1	310	345	389	611	357	340	0.323354	4.32139	1.43914	0.230278	0.999827
617	ARG2	444	450	503	351	437	383	-0.261172	4.4465	3.16736	0.0751236	0.999827
618	ARGLU1	1052	1056	1042	1380	1077	1035	0.141617	5.816	0.790032	0.374091	0.999827
619	ARHGAP1	1102.25	1057.08	1137.8	839.95	1055.01	1043.93	-0.172419	5.72403	1.53768	0.214964	0.999827
620	ARHGAP10	366	344	394	508	377	327	0.12964	4.29883	0.402114	0.526	0.999827
621	ARHGAP11A	3217.11	3227.73	3578.58	2447.34	3497.44	3184.81	-0.141748	7.33956	0.839343	0.359585	0.999827
622	ARHGAP11B	797.25	710.61	754.08	681.66	743.98	679.88	-0.111439	5.21152	0.756658	0.384376	0.999827
623	ARHGAP12	1155	1109	1222	878	1279	1108	-0.102832	5.83668	0.421838	0.516021	0.999827
624	ARHGAP17	573	565	666	469	626	585	-0.107714	4.88441	0.470702	0.492665	0.999827
625	ARHGAP18	517	515	537	885	517	411	0.201915	4.84362	0.47147	0.492312	0.999827
626	ARHGAP19	787.91	805.21	895.69	629	811.05	782.19	-0.168967	5.31936	1.34705	0.245795	0.999827
627	ARHGAP19-SLIT1	15.09	18.79	30.31	0	28.95	21.81	-0.339674	0.0974799	0.113589	0.736095	0.999827
628	ARHGAP21	1729	1780.6	1977	1514	2074.72	1841.24	-0.0219214	6.52878	0.0232023	0.878932	0.999827
629	ARHGAP22	273.8	276.97	285.06	247.12	312.21	237	-0.0801154	3.7964	0.213288	0.644202	0.999827
630	ARHGAP23	1344.59	1359.5	1413.15	2351.01	1141.17	1082.85	0.148104	6.20373	0.216049	0.642067	0.999827
631	ARHGAP24	49	48	42	94	20	30	0.0479647	1.32352	0.00638668	0.936304	0.999827
632	ARHGAP26	318	264	355.88	906	264	229	0.579013	4.31257	1.156	0.282298	0.999827
633	ARHGAP27	1099	989	1134	892	1038	893	-0.197892	5.67789	2.63196	0.104733	0.999827
634	ARHGAP28	43	42	51	51	45	36	-0.0480532	1.24227	0.0267603	0.870057	0.999827
635	ARHGAP29	9827	10488	10384.7	13721	8733	8401	0.00158549	9.02614	5.16e-05	0.99427	0.999827
636	ARHGAP31	726	742	697	537	856	890.89	0.0679159	5.23915	0.0938022	0.759398	0.999827
637	ARHGAP32	338	341	380	359	373	393	0.083192	4.2153	0.318539	0.572487	0.999827
638	ARHGAP33	88	96	105	178	94	107	0.389766	2.52514	1.46613	0.225957	0.999827
639	ARHGAP35	2745	2760	3090	2629	2760	2451	-0.138615	7.11912	1.63892	0.200474	0.999827
640	ARHGAP39	109	132	157	211	116	134	0.213984	2.88108	0.476347	0.490082	0.999827
641	ARHGAP4	842.34	843.84	1022.79	1096.52	828.78	874.47	0.0469002	5.54477	0.0830015	0.77327	0.999827
642	ARHGAP40	1316	1273	1426	568	1097	1040	-0.577013	5.83066	5.21475	0.0223961	0.999827
643	ARHGAP42	173	176	204	258	148	113	-0.0954553	3.19576	0.0813459	0.775482	0.999827
644	ARHGAP44	53	72	70	129	50	52	0.242123	1.89086	0.282126	0.595311	0.999827
645	ARHGAP5	5718.99	6049	6395.99	5272.99	5691.99	4965	-0.196699	8.17176	3.09273	0.0786426	0.999827
646	ARHGAP6	89	88	93	227	85	99	0.60431	2.55365	1.9995	0.157351	0.999827
647	ARHGAP8	99.86	109.85	142.38	312.04	81.73	52.21	0.343626	2.77533	0.277868	0.598102	0.999827
648	ARHGDIA	4100	4093	4435	3424	4709	4631	0.00912442	7.74696	0.00344222	0.953215	0.999827
649	ARHGDIB	54	73	60	45	81	84	0.15702	1.79165	0.203618	0.651816	0.999827
650	ARHGEF1	765	809	799	873	708	766	-0.0211841	5.32484	0.0205213	0.886091	0.999827
651	ARHGEF10	1059	1041	1123	1443	1011.01	1044	0.11433	5.83271	0.409866	0.522037	0.999827
652	ARHGEF10L	256	226	282	402	194	189	0.038673	3.72296	0.0130821	0.908939	0.999827
653	ARHGEF11	956	952	1110	1044	1068	911	-0.0030862	5.67618	0.00064033	0.979812	0.999827
654	ARHGEF12	3847	3700	3934.02	3521.98	3752	3178	-0.143901	7.53579	1.63459	0.201069	0.999827
655	ARHGEF16	398	379	456	455	336	317	-0.156878	4.3142	0.658191	0.417199	0.999827
656	ARHGEF17	624	693	774	990	581	580	0.0393073	5.16942	0.0246432	0.875259	0.999827
657	ARHGEF18	790	730	879	1116	767	726	0.11855	5.40756	0.346571	0.55606	0.999827
658	ARHGEF19	48	61	58	68	58	52	0.0849511	1.5945	0.0908264	0.763129	0.999827
659	ARHGEF2	983	1011	1021	1194	1057	973	0.0894393	5.72501	0.450059	0.502307	0.999827
660	ARHGEF25	172	159	189	300	169	151	0.250842	3.28423	0.653649	0.418811	0.999827
661	ARHGEF26	316	335	334.15	427	370	333	0.190478	4.1696	1.31449	0.251584	0.999827
662	ARHGEF28	1502	1538	1731	3835	1333	1122	0.397439	6.55011	0.725639	0.394301	0.999827
663	ARHGEF3	252	199	280	158	169	149	-0.62152	3.36357	9.87308	0.00167714	0.259321
664	ARHGEF33	121	94	112	132	133	103	0.162098	2.57871	0.4699	0.493033	0.999827
665	ARHGEF35	331.12	318.04	306.89	485.18	319.77	319.26	0.226773	4.14762	0.9983	0.317722	0.999827
666	ARHGEF37	193	169	189	106	201	150	-0.281294	3.10686	1.08793	0.296931	0.999827
667	ARHGEF39	154	172	233.01	163	156	161	-0.218232	3.14931	0.991363	0.31941	0.999827
668	ARHGEF4	404	358	477.91	558.02	403.02	347	0.0755458	4.4343	0.117205	0.732086	0.999827
669	ARHGEF40	659	649	765	950	747	677	0.192049	5.23598	1.29061	0.255936	0.999827
670	ARHGEF5	620.57	676.29	690.68	902.26	675.43	549.98	0.0910423	5.12531	0.195921	0.658034	0.999827
671	ARHGEF6	50	62	73	90	75	58	0.265026	1.82635	0.788279	0.374621	0.999827
672	ARHGEF7	1319	1223	1447	817	1273	1182	-0.291845	5.94139	2.47527	0.115649	0.999827
673	ARHGEF9	335	337	339	348	319	316	-0.047172	4.08589	0.0954883	0.757312	0.999827
674	ARID1A	2066	2212	2317	2254	2400	2139	0.0355551	6.82393	0.102608	0.748722	0.999827
675	ARID1B	1436	1381	1681	1442	1504	1336	-0.0752383	6.21459	0.415586	0.519148	0.999827
676	ARID2	1144	1103	1213	1037	1255	961	-0.0982916	5.82804	0.563009	0.453051	0.999827
677	ARID3A	642	632	680	431	668	606	-0.204805	4.95579	1.19902	0.273517	0.999827
678	ARID3B	396	415	440	735	291	280	0.0598114	4.44325	0.02235	0.88116	0.999827
679	ARID4A	616	686	686	625	660	608	-0.0779955	5.04146	0.364378	0.546085	0.999827
680	ARID4B	1638	1549	1628	1365.45	1671	1476.9	-0.102082	6.30365	0.683319	0.408446	0.999827
681	ARID5A	215	179	180	168	183	176	-0.132147	3.23641	0.43813	0.508027	0.999827
682	ARID5B	1470	1559	1601	495	1494	1603	-0.373579	6.12236	0.816204	0.366292	0.999827
683	ARIH1	1504	1414	1593	1482	1453	1471	-0.0384762	6.23903	0.115746	0.733695	0.999827
684	ARIH2	1511	1456	1632	1874	1599	1504	0.109111	6.34134	0.669648	0.413174	0.999827
685	ARL1	1966	1897	2094.01	1880	2120	1910	-0.0182186	6.64994	0.0273971	0.868534	0.999827
686	ARL10	238.58	231.01	253.35	404.42	204.11	188.12	0.136482	3.69625	0.171097	0.679139	0.999827
687	ARL13B	1552	1596	1734	1604	1737	1637	0.0222385	6.3832	0.0407757	0.839972	0.999827
688	ARL14EP	234	254	288	316	326	299	0.273301	3.86878	2.98744	0.083913	0.999827
689	ARL15	71	52	64	105	66	63	0.318684	1.87312	0.951245	0.329403	0.999827
690	ARL16	611	615	686	553	678	647	-0.0315146	5.00631	0.0512895	0.820834	0.999827
691	ARL17A	272.53	315.45	299.21	443.8	256.23	230.98	0.0631409	3.9539	0.0477764	0.826979	0.999827
692	ARL17B	87.22	53.48	90.45	94.07	85.77	59.02	0.0436054	2.02361	0.0184907	0.891837	0.999827
693	ARL2	165	201	204.08	256.87	212	181.65	0.184054	3.38147	0.721001	0.395816	0.999827
694	ARL2BP	1057	1066	1158	1099	1105	1006	-0.0377804	5.78101	0.110561	0.739506	0.999827
695	ARL3	586	531	583	570	631	602	0.0782342	4.89382	0.356393	0.550517	0.999827
696	ARL4A	498.1	509.94	546.94	669	519.93	514.97	0.127417	4.79055	0.595917	0.44014	0.999827
697	ARL4C	5799	4793	6304	11254	4160	3572	0.168804	8.24588	0.144733	0.703621	0.999827
698	ARL4D	220	231	244	139	308	325	0.145024	3.64456	0.187031	0.6654	0.999827
699	ARL5A	2643	2561	2724	1949	2956	2696	-0.069354	7.03772	0.163033	0.68638	0.999827
700	ARL5B	1038	1024	1126	1373	1195	863	0.0976277	5.80778	0.284202	0.59396	0.999827
701	ARL6	139	139	164	104	177	151	-0.0398584	2.90317	0.0241517	0.876499	0.999827
702	ARL6IP1	7657	7255.28	8352.02	6132.2	8395.17	7586.32	-0.0797225	8.58317	0.302113	0.582561	0.999827
703	ARL6IP4	1504.52	1396.83	1520.69	1626.57	1459.41	1441.2	0.0284047	6.24466	0.0537371	0.816683	0.999827
704	ARL6IP5	1700	1657	1796	2640	1586	1559	0.163182	6.53427	0.485371	0.486	0.999827
705	ARL6IP6	1129	1087	1215	1475	1170	1150	0.141337	5.93615	0.91293	0.339338	0.999827
706	ARL8A	589	604	664	630	674	666	0.080222	5.02076	0.404318	0.524868	0.999827
707	ARL8B	2263	2016	2242	1914	2648	2386	0.0833779	6.83224	0.310064	0.577641	0.999827
708	ARMC1	1624	1548	1628	1765	1684	1597	0.0652719	6.38215	0.319671	0.571805	0.999827
709	ARMC10	830.48	933.65	938.34	1078.79	957.87	956.84	0.14192	5.59407	1.1365	0.286393	0.999827
710	ARMC2	40	27	33	36	41	28	0.06039	0.874743	0.0332932	0.855218	0.999827
711	ARMC3	20	10	20	47	32	20	0.977237	0.442716	4.50789	0.0337388	0.999827
712	ARMC5	197	203	211	183.68	167	210.63	-0.125245	3.32656	0.388524	0.533076	0.999827
713	ARMC6	962	894	935	839	1012	972	0.00868461	5.57289	0.00429966	0.947719	0.999827
714	ARMC7	185	222	229	252	210	223	0.103307	3.49564	0.282547	0.595036	0.999827
715	ARMC8	1143	1169	1205	970	1324	1146	-0.041152	5.88057	0.082099	0.774473	0.999827
716	ARMC9	434.02	445.02	448.46	702.02	458.01	455	0.277448	4.64474	1.60774	0.20481	0.999827
717	ARMCX1	299	270	255	327	396	307	0.308977	3.97988	2.96898	0.0848753	0.999827
718	ARMCX2	292	237	368	348	363	353	0.247179	4.05728	1.79521	0.180292	0.999827
719	ARMCX3	1762	1737	1905	1892	1983	1767	0.0555431	6.54658	0.260189	0.60999	0.999827
720	ARMCX4	232	259	296	231	270	288	0.000989849	3.74685	2.87e-05	0.995725	0.999827
721	ARMCX5	342.19	282.91	308.36	351.58	395.85	312.75	0.173659	4.08339	1.06262	0.302618	0.999827
722	ARMCX6	610	632	697	560.92	816	774	0.143365	5.11537	0.665903	0.414484	0.999827
723	ARNT	702	772	763	735	702	650	-0.107485	5.1974	0.670523	0.412869	0.999827
724	ARNTL	225	179	161	294	219	186	0.294706	3.43419	1.22986	0.267433	0.999827
725	ARNTL2	697	722	748	1272	722	634	0.272947	5.34622	0.950368	0.329626	0.999827
726	ARPC1A	2972.76	2827.26	3073.64	2098.25	3347.27	2975.68	-0.084284	7.19253	0.21126	0.645782	0.999827
727	ARPC1B	3780.24	3422.74	3950.36	3154.75	3746.73	3488.4	-0.108287	7.50953	0.82497	0.363731	0.999827
728	ARPC2	7963	7936	8508	6170	8892	8422	-0.0629884	8.66188	0.148567	0.699908	0.999827
729	ARPC3	4136.99	4114	4400	4071	4863.98	4758	0.107828	7.80029	0.772105	0.379567	0.999827
730	ARPC4	1415.35	1523.07	1436.72	1625.02	1685.33	1452.84	0.112593	6.27459	0.828206	0.362792	0.999827
731	ARPC4-TTLL3	114.61	52.73	117.91	87.73	125.59	100.76	0.138113	2.36491	0.150628	0.697936	0.999827
732	ARPC5	3918	3785	4217	3638	4356	4089	0.0134114	7.66549	0.0128587	0.909717	0.999827
733	ARPC5L	1682	1730	1889	1293	1994	1973	-0.0172749	6.48196	0.00820557	0.927823	0.999827
734	ARPP19	4371	4264	4623.01	4072.61	4356	3861.13	-0.116606	7.75569	1.17459	0.278459	0.999827
735	ARRB1	436	401	470	362	343	289	-0.400706	4.28912	6.67083	0.00980035	0.681013
736	ARRB2	616	629	681	703	603	627	0.00116652	5.03371	7.02e-05	0.993313	0.999827
737	ARRDC1	305	285	354	579	247	199	0.117769	4.06596	0.0816208	0.775113	0.999827
738	ARRDC2	259	261	301	275	222	257	-0.124234	3.74728	0.467609	0.494089	0.999827
739	ARRDC3	3370	3023	3649	1120	2380	2167	-0.832411	7.05342	8.90679	0.00284112	0.373623
740	ARRDC4	312	307	317	123	123	215	-1.02006	3.57933	12.7436	0.000357238	0.0929578
741	ARSA	190	191	202	250	204	189	0.135305	3.38856	0.466224	0.49473	0.999827
742	ARSB	445	449	452	538.68	430	444.12	0.0641187	4.55226	0.156773	0.692145	0.999827
743	ARSD	94	92	136.86	233	114	76	0.391309	2.67674	0.771444	0.379771	0.999827
744	ARSE	339	315	362	449	379	328	0.180613	4.20639	1.07764	0.299226	0.999827
745	ARSG	39.05	30	32	45	36	34	0.178687	0.948514	0.31309	0.57579	0.999827
746	ARSJ	326	370	358	1071	391	394	0.812889	4.62976	3.62576	0.0568915	0.999827
747	ARSK	198.06	182	172	334.47	218.17	167	0.371802	3.44152	1.56334	0.211177	0.999827
748	ARV1	229	247	282	206	316	280	0.0751735	3.73062	0.127532	0.721005	0.999827
749	ARVCF	61	51	59	138	38	46	0.376303	1.77865	0.482439	0.48732	0.999827
750	AS3MT	113	124.23	109.33	172.16	135.03	131	0.329651	2.75435	1.90279	0.167766	0.999827
751	ASAH1	1641	1375	1833	2350	1767	1480	0.204415	6.46463	1.0394	0.30796	0.999827
752	ASAH2	128.15	112.48	165.04	108.15	144.9	125.01	-0.103739	2.74668	0.188164	0.664449	0.999827
753	ASAH2B	364.85	384.52	381.96	284.85	498.1	441.99	0.104385	4.32333	0.207004	0.649126	0.999827
754	ASAP1	3901	4252	4208	5923	4322	3882	0.185792	7.809	0.989239	0.319928	0.999827
755	ASAP2	1528	1379	1582	2502	1358	1201	0.169357	6.33801	0.336553	0.561826	0.999827
756	ASAP3	259	296	293	621	338	264	0.5216	4.13911	2.43543	0.118621	0.999827
757	ASB1	1021	946	991	1114	982	843	-0.0174098	5.64355	0.0142372	0.905022	0.999827
758	ASB13	263	239	312	259	272	249	-0.0645916	3.76156	0.151125	0.697463	0.999827
759	ASB2	424	331	438	230	336	271	-0.517818	4.10772	6.89895	0.00862462	0.65936
760	ASB5	16	15	18	27	40	29	0.956589	0.406541	7.07274	0.00782653	0.625611
761	ASB6	555	598	665	432	636	667	-0.0715599	4.91366	0.12668	0.7219	0.999827
762	ASB7	452	501	491	363	467	365	-0.283611	4.4863	3.18383	0.07437	0.999827
763	ASB8	304	374	380	327	338	342	-0.0762661	4.13508	0.219942	0.639084	0.999827
764	ASB9	125	99	136	160	125	96	0.0778538	2.66864	0.0802054	0.777019	0.999827
765	ASCC1	667	674	714	713	677	656	-0.0121772	5.1209	0.00946108	0.922514	0.999827
766	ASCC2	1123	1108	1237	858	1292	1249	-0.0351828	5.86162	0.0380076	0.845428	0.999827
767	ASCC3	2080	2148	2220	2347	2357	2081	0.0658134	6.80749	0.338857	0.56049	0.999827
768	ASF1A	632	696	690	1071	821	772	0.39427	5.31177	5.21011	0.0224559	0.999827
769	ASF1B	1940	1844	2181	1984	1748	1756	-0.123096	6.59915	0.982083	0.321685	0.999827
770	ASH1L	2306	2315	2550	1988	2417	2182	-0.129267	6.86289	1.18835	0.275662	0.999827
771	ASH2L	689	679	767	550	773	659	-0.114786	5.12433	0.54141	0.461849	0.999827
772	ASIC1	142	151	198	476	149	121	0.606415	3.40029	1.26927	0.259904	0.999827
773	ASL	698.82	665.18	733.48	600.21	634.32	668	-0.145401	5.0853	1.23668	0.266112	0.999827
774	ASMTL	140	145.5	156	102.5	152.5	183	-0.0149653	2.91555	0.00295418	0.956654	0.999827
775	ASNA1	1098	1064	1221	975	1244	1114	-0.0277593	5.82899	0.0445134	0.832901	0.999827
776	ASNS	761	880	808	1743	635	627	0.290553	5.53407	0.467784	0.494008	0.999827
777	ASNSD1	1215	1258	1348	966	1444	1366	-0.0242164	6.00726	0.0191614	0.889905	0.999827
778	ASPH	11006	10742	11502	13737	12663	11345	0.176117	9.22996	2.01312	0.155945	0.999827
779	ASPHD1	542	468	573	330	503	433	-0.329198	4.59486	3.07108	0.0796966	0.999827
780	ASPHD2	83	91	123	121	65	79	-0.159511	2.27842	0.232258	0.629854	0.999827
781	ASPM	6580	6917	7169	5146	6528	5674	-0.26112	8.32881	4.2278	0.0397671	0.999827
782	ASPSCR1	227.17	239	280	242	234	211	-0.123303	3.61009	0.515018	0.472974	0.999827
783	ASRGL1	335	370	388	431	345	318.09	-0.00391093	4.21732	0.000475201	0.982608	0.999827
784	ASS1	305	273	319	310	258	287	-0.0718775	3.89996	0.174586	0.676068	0.999827
785	ASTE1	177	189	220	145	197	170	-0.200371	3.22871	0.958973	0.327446	0.999827
786	ASTN2	333.76	353.12	386.76	408.8	381.44	326.6	0.0508219	4.2184	0.104365	0.746653	0.999827
787	ASUN	931	987	1008	739	1070	1060	-0.0356984	5.61829	0.0408385	0.83985	0.999827
788	ASXL1	3883	3930	4270	4456	3818	3791	-0.00661858	7.67528	0.00276097	0.958095	0.999827
789	ASXL2	2807	2576	3159	2194	2739	2469	-0.211558	7.07445	2.73487	0.0981792	0.999827
790	ATAD1	2093	2145	2143	1740	2425	2296	0.00916747	6.76473	0.00344232	0.953214	0.999827
791	ATAD2	7917	7477	8726	7655	8525	7495	-0.032726	8.65797	0.0846371	0.771109	0.999827
792	ATAD2B	292	351.99	339	272	344	306	-0.100999	4.01904	0.33928	0.560245	0.999827
793	ATAD3A	1588.55	1648.29	1677.52	1283.55	1632.8	1807.95	-0.0624352	6.35235	0.145669	0.702709	0.999827
794	ATAD3B	1126.42	1126.7	1186.43	1042.42	1220.1	1162.03	-0.0132783	5.86196	0.0120861	0.912459	0.999827
795	ATAD5	1102	1100	1296	1089	1253	1130	-0.0156595	5.88218	0.0172342	0.895555	0.999827
796	ATAT1	149	158	182	241	131	131	0.039595	3.08626	0.0163511	0.898251	0.999827
797	ATE1	1116	1068	1139	1193	1132	1043	0.0126233	5.82533	0.0111726	0.91582	0.999827
798	ATF1	848	826	818	754	960	885	0.0512472	5.43213	0.131433	0.71695	0.999827
799	ATF2	1675	1638	1826	1838	1540	1429	-0.101275	6.39609	0.533313	0.465217	0.999827
800	ATF3	290	280	264	423	290	290	0.258622	3.9694	1.36337	0.242953	0.999827
801	ATF4	5578	5526	5963	7171.99	5869	5498	0.113932	8.23505	0.637815	0.424503	0.999827
802	ATF5	848	801	986	436	961	1083	-0.0896786	5.43734	0.073242	0.786674	0.999827
803	ATF6	1192.3	1217.46	1274.02	1563.23	1277.02	1082.99	0.0837244	6.00977	0.266297	0.605826	0.999827
804	ATF6B	933	941.67	1089	1592.01	864	843	0.153267	5.73014	0.31064	0.577288	0.999827
805	ATF7	1056	994.61	1142.59	1070.08	1087	1040.68	-0.00282422	5.75853	0.000622317	0.980098	0.999827
806	ATF7IP	1194	1198	1279	1229	1177	1125	-0.0620034	5.9314	0.293263	0.588137	0.999827
807	ATF7IP2	36	34	34	78	21	34	0.353774	1.0779	0.459359	0.497924	0.999827
808	ATG10	118	130	142	174.01	131.09	146.04	0.207563	2.85184	0.824058	0.363996	0.999827
809	ATG12	969	1009	1028	1008	1167	1078	0.106121	5.72895	0.779386	0.377329	0.999827
810	ATG13	1148	1159	1297	1231	1095	1056	-0.0960359	5.88709	0.586403	0.443813	0.999827
811	ATG14	544	497	563	415.58	559	484	-0.144807	4.6995	0.869158	0.351188	0.999827
812	ATG16L1	1050	995	1054	769	1170	1082	-0.0454048	5.69631	0.0644476	0.7996	0.999827
813	ATG16L2	108	87	124	385	98	97	0.866345	2.94657	2.18267	0.139572	0.999827
814	ATG2A	468.01	488	528	542.06	376	374.1	-0.203333	4.56041	1.0465	0.306316	0.999827
815	ATG2B	645	738	722	931	745	678	0.154365	5.24151	0.833074	0.361385	0.999827
816	ATG3	1881	1807	1918	1364	2284	2157	0.041858	6.59363	0.0406219	0.84027	0.999827
817	ATG4A	268	240	242	166	278	256	-0.109951	3.62866	0.208834	0.647683	0.999827
818	ATG4B	914	992	1016	919	1018	916	-0.0419762	5.6129	0.124475	0.72423	0.999827
819	ATG4C	307	318	294	406	324	343	0.216303	4.08565	1.4668	0.225851	0.999827
820	ATG4D	232	263	269	181	300	294	0.0134274	3.71306	0.00307498	0.955778	0.999827
821	ATG5	1117	1084	1084	1022	1182	1234	0.0584896	5.83346	0.184607	0.667443	0.999827
822	ATG7	455	458	501	460	570	534	0.139042	4.65963	0.923678	0.336511	0.999827
823	ATG9A	1181.93	1287.33	1446.64	939.8	1097.98	1040.47	-0.351848	5.88796	7.62069	0.00577025	0.511378
824	ATHL1	34	58	65	182	59	44	0.86073	1.94026	2.05357	0.151849	0.999827
825	ATIC	3807	3834	4032	3215	4529	4307	0.0383426	7.64899	0.0596565	0.80704	0.999827
826	ATL1	38	40	36	61	50	36	0.355096	1.20721	1.19931	0.27346	0.999827
827	ATL2	2915	2771	3114	2252	3147	2803	-0.108953	7.16773	0.550696	0.458034	0.999827
828	ATL3	2850	2779	3088	1910	3056	2695	-0.194393	7.11366	1.13036	0.287699	0.999827
829	ATM	907.02	1018.02	1032	1165	1011	959.99	0.0787878	5.69076	0.323403	0.56957	0.999827
830	ATMIN	1063	970	1087	825	1040	960	-0.150237	5.6544	1.25788	0.262052	0.999827
831	ATN1	2358	2476	2539	2671	2362	2433	0.0128136	6.97398	0.011024	0.91638	0.999827
832	ATOH8	48	57	52	5	57	58	-0.398365	1.28968	0.286818	0.592267	0.999827
833	ATOX1	344	296	346	367	417	375	0.226668	4.1882	2.28731	0.130436	0.999827
834	ATP10A	99	142	126	356	105	86	0.571007	2.97155	1.00074	0.317131	0.999827
835	ATP10D	1347	1288	1411	775	1538	1398	-0.133493	6.0368	0.275588	0.599607	0.999827
836	ATP11A	2277	2112	2571	3877	2027	1871	0.158552	6.96249	0.284645	0.593673	0.999827
837	ATP11B	1577	1711	1829	1452	1744	1611	-0.0965678	6.39229	0.607382	0.435775	0.999827
838	ATP11C	1628	1741	1922	1312	1848	1660	-0.141159	6.41839	0.837454	0.360126	0.999827
839	ATP13A1	744	759	857	751	789	805	-0.0130918	5.3179	0.0111735	0.915817	0.999827
840	ATP13A2	900	935	1018	934	761	719	-0.245711	5.48079	2.71723	0.0992704	0.999827
841	ATP13A3	11407	11364	12286	9278.97	13416	12200	-0.0144988	9.20788	0.00824286	0.927659	0.999827
842	ATP1A1	8063	8165	8728	7010.06	8073	7541	-0.148287	8.65281	1.68529	0.194224	0.999827
843	ATP1A3	227	233.04	263	218	281	273	0.089332	3.67102	0.238826	0.625055	0.999827
844	ATP1B1	4425	4126	4789	3388	3992	3482	-0.302915	7.67686	6.89864	0.00862613	0.65936
845	ATP1B3	7075	6777	7516	4245	7530	6865	-0.205174	8.4018	0.872632	0.350228	0.999827
846	ATP2A1	13	30	18	15	21	23	-0.0593034	0.161006	0.0177583	0.893987	0.999827
847	ATP2A2	9421.45	9375.03	10223	6585	9618	9093	-0.205118	8.84336	1.50853	0.219364	0.999827
848	ATP2B1	6643	6340	7074	3976	9050	8606	0.101121	8.46071	0.110272	0.739834	0.999827
849	ATP2B4	2991	2808	3207	2496	4051	3665	0.173907	7.34372	0.827492	0.362999	0.999827
850	ATP2C1	3847	4041	4121	4584	4391	4175	0.124203	7.73444	1.19972	0.273378	0.999827
851	ATP5A1	6269	5881	6655	5469.04	6440.09	6092.95	-0.0688414	8.28211	0.338761	0.560546	0.999827
852	ATP5B	13161	13494	14101	10264	15662	15011	-0.00137625	9.43233	5.65e-05	0.994002	0.999827
853	ATP5C1	2311	2337	2477	2027	2616	2535	0.00388	6.91965	0.000798071	0.977463	0.999827
854	ATP5D	501.57	549.34	580	567.22	544	571	0.0403568	4.81428	0.087048	0.767964	0.999827
855	ATP5E	2959.98	2675.99	2952.97	2706.99	3398.98	3204	0.10912	7.24267	0.696488	0.403966	0.999827
856	ATP5F1	3406.57	3369	3641	2672	4113	3936	0.0342966	7.48219	0.0353336	0.850898	0.999827
857	ATP5G1	451	485	443	397	529	517	0.0556924	4.58452	0.101772	0.749714	0.999827
858	ATP5G2	1924	1755.7	2089.08	1557.38	2285.07	2080.12	0.0317886	6.6273	0.0369691	0.847528	0.999827
859	ATP5G3	2277	2250	2395	2086	2808	2744	0.13508	6.94521	0.821669	0.364693	0.999827
860	ATP5H	1267	1261.02	1452	1224	1567	1489	0.0997267	6.1272	0.532137	0.46571	0.999827
861	ATP5I	642	573	658	527	723	730	0.0746124	5.03039	0.185497	0.666691	0.999827
862	ATP5J	832	820	849	838	986	895	0.112422	5.46748	0.831846	0.361739	0.999827
863	ATP5J2	1909.48	1813.6	1932.79	1804.84	2185.02	2004.42	0.0760059	6.62377	0.393604	0.530411	0.999827
864	ATP5J2-PTCD1	101.89	75	74.84	68.41	102.44	85.57	0.013857	2.13779	0.00228265	0.961894	0.999827
865	ATP5L	2144	2013	2125	1321	2447	2255	-0.0702767	6.70234	0.0891191	0.7653	0.999827
866	ATP5O	1670	1534	1643	1410	1829	1691	0.0163545	6.37129	0.0141269	0.905389	0.999827
867	ATP5S	310	310	364	282	340	319	-0.0691549	4.03271	0.191449	0.661714	0.999827
868	ATP5SL	674	716	763	585	715	637	-0.159667	5.11589	1.41801	0.233731	0.999827
869	ATP6AP1	1995	1973	2139	2111	2217	2207.02	0.0923143	6.74197	0.711303	0.399011	0.999827
870	ATP6AP1L	19	17	23	24	22	25	0.263466	0.263669	0.553073	0.457065	0.999827
871	ATP6AP2	2967	2796	2999	3653	3269	3073	0.183594	7.31087	2.22881	0.135458	0.999827
872	ATP6V0A1	1156.09	1164	1301	1029	1115	1164	-0.134411	5.87559	1.20636	0.272054	0.999827
873	ATP6V0A2	687.78	670.05	639.74	657	699	586	-0.0514351	5.0635	0.137649	0.710629	0.999827
874	ATP6V0A4	68	65	113	50	22	28	-1.28502	1.59402	9.3374	0.00224523	0.319293
875	ATP6V0B	1543	1465	1513	1151	1876	1886	0.111797	6.32033	0.276583	0.598949	0.999827
876	ATP6V0C	2089	1913.97	2303	1584.94	2200.86	2141.06	-0.0940648	6.6931	0.345719	0.556546	0.999827
877	ATP6V0D1	1327	1279	1423	1324	1496	1269	0.0139298	6.10229	0.0147477	0.903342	0.999827
878	ATP6V0D2	35	37	66	29	81	42	0.133987	1.34371	0.0838105	0.772198	0.999827
879	ATP6V0E1	2388	2427	2503	1805	3251	3009	0.130969	7.02383	0.334596	0.562965	0.999827
880	ATP6V0E2	208	196	238	440	202	196	0.383874	3.65783	1.15213	0.283104	0.999827
881	ATP6V1A	2215.88	1997	2137.01	2051.01	2233.18	1917.01	-0.0429257	6.73122	0.134282	0.714033	0.999827
882	ATP6V1B2	3213	3181	3391	2023	3788	3368	-0.101665	7.32521	0.192073	0.661197	0.999827
883	ATP6V1C1	4741	4388	4966	3522	5508	4816	-0.033923	7.88361	0.0368049	0.847863	0.999827
884	ATP6V1C2	20	17	33	18	26	20	-0.12823	0.299864	0.108672	0.741661	0.999827
885	ATP6V1D	1206	1183	1237	1060	1352	1273	0.0155053	5.95272	0.0131975	0.90854	0.999827
886	ATP6V1E1	2378	2335	2495	1627	2959	2635	-0.0067253	6.93112	0.000906022	0.975987	0.999827
887	ATP6V1E2	57	59	71	80	72	70	0.243869	1.83114	0.918159	0.337959	0.999827
888	ATP6V1F	1062	960	1219	645	1285	1267	-0.0237785	5.76723	0.00752664	0.930865	0.999827
889	ATP6V1G1	1748	1578	1735	1525	2007	1867	0.0856502	6.46827	0.367315	0.544472	0.999827
890	ATP6V1G2-DDX39B	2124.96	1456.21	1857.8	1019.44	1514.67	1807.86	-0.328042	6.37325	1.67077	0.196156	0.999827
891	ATP6V1H	991	975	957	1030	1047	943	0.0380701	5.65522	0.0979096	0.754353	0.999827
892	ATP7A	315	336	384	273	370	361	-0.048394	4.11534	0.0708487	0.790105	0.999827
893	ATP7B	157	156	141	222	176	149	0.258367	3.10023	1.18553	0.276233	0.999827
894	ATP8A1	53	70	98	263	30	31	0.562923	2.23616	0.429869	0.512053	0.999827
895	ATP8A2	39	27	41	25	59	23	-0.0153933	0.928428	0.00119624	0.972409	0.999827
896	ATP8B1	98	122.09	108	351	70	62	0.55397	2.80293	0.654968	0.418342	0.999827
897	ATP8B2	811	879	865	1038	971	875	0.166858	5.52718	1.6308	0.201593	0.999827
898	ATP8B3	173	155	154	218	139	131	0.010555	3.05611	0.00147465	0.969368	0.999827
899	ATP9A	681	715	813	1207	656	543	0.120157	5.28988	0.151384	0.697216	0.999827
900	ATP9B	487.84	496.3	498.83	408.51	477.29	488.6	-0.116573	4.60223	0.61444	0.433121	0.999827
901	ATPAF1	649	613.53	676.81	706	703.77	685	0.105636	5.09688	0.739441	0.38984	0.999827
902	ATPAF2	99	93	115	165	110	112	0.332351	2.5777	1.52743	0.216498	0.999827
903	ATPIF1	952	942	993	827	1069	933	-0.0378557	5.59766	0.0796455	0.777778	0.999827
904	ATR	1654	1659	1877	1764	1974	1786	0.0842496	6.50207	0.572323	0.449337	0.999827
905	ATRAID	601	615	615	705	747	584	0.142962	5.03518	1.01485	0.313743	0.999827
906	ATRIP	101.83	105	127.91	148.4	132	137	0.316153	2.69133	2.09831	0.147462	0.999827
907	ATRN	2355	2219	2493	2429	2489	2219	0.00785761	6.909	0.00516026	0.942733	0.999827
908	ATRNL1	292	320	325	657	258	250	0.311219	4.16226	0.586503	0.443775	0.999827
909	ATRX	3100	3271	3384	3835	3191	2786	0.0015249	7.37164	0.000103113	0.991898	0.999827
910	ATXN1	912	914	1038	659	1067	857	-0.15766	5.52638	0.728962	0.39322	0.999827
911	ATXN10	2543	2427	2648	2887	2588	2400	0.0418947	7.03503	0.116424	0.732945	0.999827
912	ATXN1L	1531	1586	1675	1498	1577	1482	-0.078975	6.30699	0.518247	0.47159	0.999827
913	ATXN2	1303.19	1193	1327.05	1314	1333.45	1222	0.010858	6.02578	0.00913755	0.923846	0.999827
914	ATXN2L	2065	2069	2320	2707	2163	2063	0.0992714	6.82421	0.456239	0.499387	0.999827
915	ATXN3	377.8	353	414.64	331.25	390.6	358.18	-0.0903028	4.24097	0.375662	0.539934	0.999827
916	ATXN7	973	1007	1120	978	1070	991	-0.0341613	5.70025	0.087871	0.766901	0.999827
917	ATXN7L1	109	88	104	100	133	102	0.145149	2.45235	0.366585	0.544872	0.999827
918	ATXN7L2	86	117	117	103	122	136	0.169907	2.55156	0.440285	0.506985	0.999827
919	ATXN7L3	1709	1725	1981	1593	1834	1593	-0.115196	6.46367	0.992297	0.319182	0.999827
920	ATXN7L3B	814	814	884	1392	866	789	0.274119	5.55861	1.32915	0.248957	0.999827
921	AUH	211	203	230	274	181	170	-0.0469491	3.4378	0.0365728	0.848338	0.999827
922	AUNIP	289	240.11	303	207	302	260.05	-0.120035	3.76796	0.358946	0.549092	0.999827
923	AUP1	1634	1512	1585	1478	1704	1630	0.0167876	6.33707	0.0191309	0.889992	0.999827
924	AURKA	4742.68	4577.99	4774	3258.32	4562.99	4384.99	-0.215588	7.79844	1.85547	0.173148	0.999827
925	AURKAIP1	1349	1243	1417	1046	1395	1407	-0.0644418	6.05619	0.171768	0.678545	0.999827
926	AURKB	1841	1724	1875	1555	1758	1740	-0.112605	6.47371	0.903208	0.341923	0.999827
927	AURKC	20	20	12	4	22	19	-0.228326	-0.115726	0.146584	0.701822	0.999827
928	AVEN	244	219	218	219	258	191	-0.0398004	3.52455	0.0426563	0.836374	0.999827
929	AVL9	1397	1338	1466.08	1288	1543	1412	0.00729477	6.15969	0.00372152	0.951356	0.999827
930	AVPI1	239	265	292	166	271	247	-0.225227	3.65601	0.96628	0.32561	0.999827
931	AXIN1	393	410	455	448	355	342	-0.139689	4.35233	0.663317	0.415391	0.999827
932	AXIN2	54	52	56	15	34	42.05	-0.83319	1.16565	4.17114	0.041118	0.999827
933	AXL	6095	6481	6557	11696	6016	5794	0.29265	8.49651	0.980506	0.322074	0.999827
934	AZI1	272	249	270	320	223	283	0.0603113	3.78685	0.083869	0.772121	0.999827
935	AZI2	535	563	590	639	600	559	0.0848676	4.88686	0.404111	0.524974	0.999827
936	AZIN1	5883	5684	6154	5595	6197	5733	-0.0229139	8.21995	0.0440371	0.833785	0.999827
937	B2M	8323	7709	8905	8893	9997	8892	0.149657	8.7995	1.75347	0.185441	0.999827
938	B3GALNT1	915	889	961	931	1048	875	0.0375362	5.57263	0.0984406	0.753709	0.999827
939	B3GALNT2	987	993	1064.17	501.01	1065	990.3	-0.260639	5.56804	0.863047	0.352888	0.999827
940	B3GALT1	45.88	32.61	34.61	66.81	51.71	42.26	0.496869	1.27408	2.22966	0.135384	0.999827
941	B3GALT5	558	537	607	901	546	508	0.196481	4.95597	0.626066	0.428802	0.999827
942	B3GALT6	398	473	439	492	500	466	0.146092	4.55616	0.97216	0.324142	0.999827
943	B3GALTL	500	453	547	507	484	482	-0.0296793	4.65746	0.0468595	0.828621	0.999827
944	B3GAT1	43	41	55	47	55	48	0.105939	1.34571	0.143279	0.705043	0.999827
945	B3GAT3	353	322	387	336	459	441	0.21385	4.28668	1.46118	0.226742	0.999827
946	B3GNT1	84	84	106	175	92	69	0.292136	2.39363	0.553549	0.456871	0.999827
947	B3GNT2	1136	1154	1174	853	1283	1153	-0.0842097	5.83809	0.240711	0.623693	0.999827
948	B3GNT3	32	32	29	73	18	13	0.154322	0.82399	0.0535637	0.816974	0.999827
949	B3GNT4	102	108	157	126	77	63	-0.46138	2.444	1.79942	0.179783	0.999827
950	B3GNT5	1139	1078	1401	913	1260	998	-0.195536	5.84211	1.56306	0.211217	0.999827
951	B3GNT7	18	36	38	4	19	40	-0.533791	0.49924	0.530638	0.466339	0.999827
952	B3GNT9	198	204	256	162	225	242	-0.0662419	3.4561	0.0851244	0.770469	0.999827
953	B3GNTL1	90	90	121	177	93.01	103	0.312233	2.53597	0.87952	0.348333	0.999827
954	B4GALNT1	257	285	302	460	388	413	0.575429	4.16278	12.2229	0.000472065	0.111026
955	B4GALNT3	146	136	147	394	168	130	0.68439	3.26093	2.46069	0.116728	0.999827
956	B4GALNT4	105	114	82	321	101	103	0.791834	2.8302	2.3199	0.127729	0.999827
957	B4GALT1	2222	1914	2444	2445	1868	1724	-0.126567	6.73786	0.536287	0.463976	0.999827
958	B4GALT2	725	837	846	911	862	824	0.10297	5.40736	0.612423	0.433877	0.999827
959	B4GALT3	863	946	900	824	1016	953	0.0350039	5.54409	0.0640821	0.800157	0.999827
960	B4GALT4	1205	1224	1286	914	1282	1170	-0.150444	5.9063	0.963759	0.326242	0.999827
961	B4GALT5	2634	2261	2785	2315	2522	2092.73	-0.154423	6.94842	1.5647	0.210978	0.999827
962	B4GALT6	327	309	338	395	409	316	0.192837	4.15322	1.44159	0.229883	0.999827
963	B4GALT7	271	291	286	292	294	297	0.0516361	3.883	0.107748	0.742723	0.999827
964	B9D1	92	81	92	124	112	83	0.259158	2.33222	1.02888	0.310421	0.999827
965	B9D2	60	37	32	37	44	47	-0.0238384	1.18926	0.0042269	0.948162	0.999827
966	BABAM1	1470.74	1498.95	1483.76	1300.47	1514.85	1474.91	-0.0618973	6.21154	0.246935	0.619241	0.999827
967	BACE1	260	282	287	323	240	263	-0.00929437	3.81922	0.00231582	0.961618	0.999827
968	BACE2	549	540	657	690.01	710	593	0.185984	4.98504	1.82468	0.176757	0.999827
969	BACH1	1573	1428	1743.5	1036	1649	1434	-0.210462	6.22773	1.29095	0.255872	0.999827
970	BACH2	55	67	68	100	67	37	0.093166	1.77823	0.0533765	0.817289	0.999827
971	BAD	209	185	251	299	239	178	0.147234	3.5344	0.367188	0.544541	0.999827
972	BAG1	261	253	290	287	288	324	0.158234	3.85894	0.911195	0.339798	0.999827
973	BAG2	1398	1467	1511	1354.53	1786.82	1753.99	0.154712	6.29492	1.093	0.295807	0.999827
974	BAG3	802	839	928	515	1115	1097	0.0795642	5.48699	0.0715511	0.789092	0.999827
975	BAG4	801	768	796	542	888	814	-0.0851844	5.28826	0.176492	0.674405	0.999827
976	BAG5	1181	1099	1163	1123	1221	1145	0.011692	5.8764	0.010231	0.919433	0.999827
977	BAG6	3444	3395	3639	3850	3285	3029	-0.0499	7.44895	0.140449	0.707835	0.999827
978	BAHD1	584	580	578	548	570	563	-0.0588325	4.8619	0.201154	0.653791	0.999827
979	BAI2	124	93	113	239	64	47	0.0825474	2.5505	0.017706	0.894143	0.999827
980	BAI3	96	151	122	132	107	108	-0.0965901	2.62462	0.123801	0.724948	0.999827
981	BAIAP2	298	300	364	364	334	276	0.0134636	4.04007	0.0060217	0.938147	0.999827
982	BAIAP2L1	1027	1081	1137	1887	1094	998	0.289721	5.93619	1.22232	0.268907	0.999827
983	BAIAP2L2	155	161	169	213	162	165	0.150244	3.13356	0.487374	0.485101	0.999827
984	BAIAP3	13	20	22	22	20	16	0.071488	0.0788507	0.0340022	0.853702	0.999827
985	BAK1	693.37	803.51	803.57	745.48	945.34	876.22	0.150527	5.36657	1.05597	0.304136	0.999827
986	BAMBI	155	151	135	118	351	335	0.852235	3.40938	4.10944	0.0426445	0.999827
987	BANF1	1404	1327.99	1484	1306.95	1524	1438.97	0.0122038	6.16689	0.0106976	0.917622	0.999827
988	BANK1	54	34	51	75	52	58	0.410794	1.50674	1.60079	0.205791	0.999827
989	BANP	170.98	173.98	185.93	149	179	197	-0.0207545	3.17577	0.0100371	0.920197	0.999827
990	BAP1	1365	1353	1445	1498	1278	1342	-0.0201067	6.13332	0.0244867	0.875653	0.999827
991	BARD1	1089	1051	1149	895	1096	964	-0.162076	5.72483	1.71504	0.190333	0.999827
992	BASP1	1613	1661	1857	1500	1841	1714	-0.0272215	6.42942	0.0470322	0.82831	0.999827
993	BATF3	145	97	143	69	111	124	-0.341856	2.56667	1.16928	0.279549	0.999827
994	BAX	1014	975	1118	1045	1095	1103	0.0576316	5.74946	0.245991	0.619912	0.999827
995	BAZ1A	3506	3488	3691	2668	3968	3805	-0.040946	7.48181	0.0560406	0.812867	0.999827
996	BAZ1B	4288	4205	4636	4195	4317	4086	-0.0652334	7.76598	0.378435	0.538442	0.999827
997	BAZ2A	4619	4692	5114	4733	4601	4025	-0.11724	7.87652	1.01421	0.313897	0.999827
998	BAZ2B	800.61	686.1	910.77	699.48	746.98	724.85	-0.145144	5.27404	1.13261	0.28722	0.999827
999	BBC3	79	76	74	175	65	58	0.373918	2.1908	0.608923	0.435193	0.999827
1000	BBIP1	436	359	477	380.63	487	366	-0.0507551	4.40869	0.086796	0.768291	0.999827
1001	BBS1	153	118	145	232	156	138	0.333588	3.0121	1.45105	0.228359	0.999827
1002	BBS10	259	226	202	429	257	250	0.436603	3.79267	2.36589	0.124013	0.999827
1003	BBS12	85	85	106	118	76	89	0.0367683	2.2719	0.0173683	0.895151	0.999827
1004	BBS2	493	449.72	490	765	426	396	0.142972	4.68159	0.257159	0.612079	0.999827
1005	BBS4	149	119	144	162	176	144	0.218912	2.93628	1.09631	0.295077	0.999827
1006	BBS5	166.39	140.11	160.01	157.26	180.03	177.72	0.136551	3.0709	0.468374	0.493736	0.999827
1007	BBS7	492	509	537	601	508	530	0.08724	4.75435	0.354828	0.551392	0.999827
1008	BBS9	113	158	143	176	147	145	0.170301	2.9197	0.512065	0.474246	0.999827
1009	BBX	2804	2609	3032	3138	2543	2257	-0.094037	7.11489	0.371742	0.542056	0.999827
1010	BCAM	59.02	53	61	244.04	28	28	0.795355	2.03949	0.868755	0.3513	0.999827
1011	BCAP29	1804.33	1681.67	1821.79	1327	1890.01	1852	-0.073545	6.45728	0.19424	0.659411	0.999827
1012	BCAP31	3475	3281	3671	3141	3613	3518	-0.0272349	7.45239	0.0551789	0.814285	0.999827
1013	BCAR1	2013	2022	2185	1593	1973	1934	-0.183547	6.63269	1.97903	0.159493	0.999827
1014	BCAR3	1506	1346	1590	1279	1737	1567	0.0386347	6.25455	0.0696808	0.791802	0.999827
1015	BCAS1	71.01	58	70	31	51	39	-0.724759	1.48829	5.74443	0.016541	0.932241
1016	BCAS2	1201	1292	1348	821	1395	1403	-0.0927258	5.98163	0.169663	0.680411	0.999827
1017	BCAS3	98	77	90	211	71	63	0.377504	2.39676	0.543273	0.46108	0.999827
1018	BCAS4	182	207	254	251	238	217	0.132524	3.52262	0.482063	0.487489	0.999827
1019	BCAT1	5264	5290	5555	4855	5918	5463	0.00366398	8.09607	0.000913242	0.975892	0.999827
1020	BCAT2	619	626	718	863	707	668	0.185443	5.15451	1.45854	0.227163	0.999827
1021	BCCIP	3185	3078	3336	1981	3912	3706	-0.00828605	7.34311	0.00103254	0.974366	0.999827
1022	BCDIN3D	48	42	49	50	60	61	0.292975	1.44507	1.12648	0.288526	0.999827
1023	BCHE	765	700	757	1385	856	711	0.403492	5.45508	2.3821	0.122733	0.999827
1024	BCKDHA	342	350	383.91	390.83	300	289	-0.139198	4.12866	0.581504	0.445724	0.999827
1025	BCKDHB	319	298	335	502	360	363	0.359911	4.21108	3.38944	0.0656153	0.999827
1026	BCKDK	1578	1444	1647	1138	1435	1406	-0.236331	6.19443	2.95343	0.0856957	0.999827
1027	BCL10	1411	1176	1411	1815	1146	970	-0.0288315	6.06941	0.013221	0.908459	0.999827
1028	BCL11B	30	24	25	31	24	33	0.150751	0.6004	0.191834	0.661395	0.999827
1029	BCL2	715	764	793	1139	685	552	0.0584914	5.30087	0.044343	0.833217	0.999827
1030	BCL2L1	5247	5007	5590	7471	4061	3754	-0.0550905	8.04193	0.0384997	0.844443	0.999827
1031	BCL2L11	674	706	704	668	635	543	-0.183405	5.05968	1.72306	0.189299	0.999827
1032	BCL2L12	632	577	637	514	582	594	-0.132975	4.90785	0.918358	0.337907	0.999827
1033	BCL2L13	1463	1582	1588	1378	1763	1567	0.0143515	6.30537	0.0116565	0.914023	0.999827
1034	BCL2L15	35	50	25	5.25	45.02	25	-0.579766	0.740231	0.706173	0.400717	0.999827
1035	BCL2L2	983.42	1037.91	1069.66	956.47	1132.82	1109.89	0.0429456	5.73638	0.111819	0.738083	0.999827
1036	BCL2L2-PABPN1	111.77	55.69	44.56	23.66	104.47	113.04	0.165875	1.98014	0.0660676	0.797151	0.999827
1037	BCL3	249	190	224	197	169	170	-0.311808	3.35748	2.30882	0.128642	0.999827
1038	BCL6	521	516	576	441	480	462	-0.227212	4.66884	3.00413	0.0830528	0.999827
1039	BCL7A	436	455.08	540	622	375	328	-0.113075	4.54829	0.177535	0.6735	0.999827
1040	BCL7B	677	636.15	693	698	708	626	0.0113327	5.09791	0.00812885	0.92816	0.999827
1041	BCL7C	301	281	286	274	262	290	-0.0773541	3.85301	0.214809	0.643024	0.999827
1042	BCL9	957	893	967	863	857	723	-0.213348	5.47843	2.79953	0.0942922	0.999827
1043	BCL9L	2218	2105	2385	1944	1999	1856	-0.215618	6.72595	3.9986	0.0455381	0.999827
1044	BCLAF1	6399.29	6384	6818	5211	6607	6256	-0.124081	8.31617	0.898648	0.343145	0.999827
1045	BCMO1	28	26	34	17	14	36	-0.383228	0.500152	0.726053	0.394166	0.999827
1046	BCO2	36.19	31.49	52.36	72.32	44.08	26.64	0.25283	1.21423	0.334482	0.563032	0.999827
1047	BCOR	972	928	1028	787	993	918	-0.12481	5.5749	0.883996	0.34711	0.999827
1048	BCORL1	495	474	575	548	476	415	-0.105562	4.66133	0.43704	0.508555	0.999827
1049	BCR	861.33	793.11	920.72	895.07	891.65	767.38	-0.0179385	5.44123	0.020497	0.886158	0.999827
1050	BCS1L	367	376	402	422	486	451	0.240488	4.41076	2.9464	0.0860689	0.999827
1051	BDH1	593.39	569.93	608.49	646.67	724.71	616.06	0.157416	4.99446	1.50734	0.219545	0.999827
1052	BDH2	390	270	404	516	369	308.88	0.16446	4.26057	0.417996	0.517939	0.999827
1053	BDKRB2	140	147	173	17	171	202	-0.240855	2.86498	0.104717	0.746241	0.999827
1054	BDNF	1011	1094	1110	1370	1357	1378	0.346715	5.95508	8.5931	0.00337438	0.416856
1055	BDP1	1961	2026	2197	1931	2113	1899	-0.0638819	6.68117	0.340995	0.559255	0.999827
1056	BECN1	1389	1441	1476	1142	1610	1488	-0.0307196	6.17733	0.0386338	0.844176	0.999827
1057	BEND3	225	238	245	239	232	233	-0.0139622	3.59095	0.00704668	0.933101	0.999827
1058	BEND6	54	101	80	109	86	77	0.201984	2.13515	0.375344	0.540106	0.999827
1059	BEND7	320.34	374	342.23	569	267	232	0.0363844	4.16434	0.00995473	0.920524	0.999827
1060	BEST1	83.22	84.77	127.73	38	158.5	138.29	0.176736	2.43607	0.115444	0.73403	0.999827
1061	BEST3	46	48	48	81	54	52	0.390506	1.52891	1.56351	0.211153	0.999827
1062	BET1	1037	909	1083	1364	1131	977	0.191772	5.78256	1.43369	0.231164	0.999827
1063	BET1L	520.99	518	554	605	566	582.95	0.13386	4.82897	1.02636	0.311015	0.999827
1064	BEX2	179	165	194	206	168	153	-0.0342762	3.18676	0.0268782	0.869774	0.999827
1065	BEX4	195	178	180	276	201	163	0.201912	3.34987	0.646066	0.421523	0.999827
1066	BFAR	1278	1115	1242	1347	1300	1159	0.0592468	5.97793	0.222131	0.637421	0.999827
1067	BFSP1	18	37	35	24	22	32	-0.205514	0.607222	0.259379	0.610547	0.999827
1068	BGN	32	36	49	24	35	39	-0.254515	0.939066	0.547111	0.459501	0.999827
1069	BHLHB9	305	286	351	335	370	307	0.0978819	4.0531	0.400266	0.526952	0.999827
1070	BHLHE40	884	781	1035	1696	695	659	0.177639	5.60653	0.209747	0.646966	0.999827
1071	BHLHE41	767	615	824	172	752	585	-0.557921	4.97379	1.33314	0.248247	0.999827
1072	BICC1	3354	3266	3558	7230	2684	2523	0.287075	7.58206	0.467121	0.494315	0.999827
1073	BICD1	485	444	568	687	391	336	-0.0834643	4.62654	0.0817318	0.774964	0.999827
1074	BICD2	2141	2184	2356	1594	2471	2332	-0.0699194	6.78991	0.145866	0.702518	0.999827
1075	BID	1859.01	1843	2025	1215	1757	1887	-0.241865	6.48639	1.65032	0.198915	0.999827
1076	BIK	149	154	202	59	179	186	-0.253773	2.98956	0.334987	0.562737	0.999827
1077	BIN1	1060	1096	1227	1588	967	904	0.0291392	5.85743	0.014724	0.90342	0.999827
1078	BIN3	262	252	302	257	279	274	-0.0144482	3.79119	0.00817615	0.927952	0.999827
1079	BIRC2	1143	1259	1275	1274	1384	1400	0.136174	6.03449	1.23556	0.266329	0.999827
1080	BIRC3	2838	2304	3218	1353	1714	1399	-0.90867	6.75939	35.5477	2.49e-09	1.01e-05
1081	BIRC5	3126.72	3136.99	3294.02	2704.8	3192.07	3047.56	-0.102734	7.29107	0.760957	0.383029	0.999827
1082	BIRC6	4321	4111	4532	3322	4607	3952	-0.134332	7.71468	0.886643	0.346389	0.999827
1083	BIVM	904.55	892.85	941.1	2271.56	839.26	868.59	0.537064	5.83332	1.73855	0.187322	0.999827
1084	BIVM-ERCC5	376.49	389.93	489.7	512.63	433.46	312.91	-0.000964334	4.41438	2.01e-05	0.996421	0.999891
1085	BLCAP	821	867	900	766	968	956	0.0491817	5.48365	0.117457	0.731809	0.999827
1086	BLM	732	747	759	625	817	698	-0.0740809	5.21407	0.271108	0.60259	0.999827
1087	BLMH	962	939	1088	1117	1126	1171	0.188548	5.76145	2.51527	0.112748	0.999827
1088	BLOC1S1	409.04	311.31	362.78	372.78	414.99	373.34	0.0926474	4.2539	0.310449	0.577405	0.999827
1089	BLOC1S2	830	823	902	765	1060	894	0.0813811	5.48075	0.303957	0.581412	0.999827
1090	BLOC1S3	161	145	161	162	157	166	0.0496407	3.02814	0.0648628	0.798969	0.999827
1091	BLOC1S4	212	166	226	216	206	207	0.0563314	3.39522	0.0853009	0.770238	0.999827
1092	BLOC1S5	557	491	578.35	553	571.39	507.88	-0.000657922	4.78884	2.43e-05	0.99607	0.999864
1093	BLOC1S5-TXNDC5	0	0	50.11	0	279.52	44.35	2.71442	1.67495	1.0471	0.306175	0.999827
1094	BLOC1S6	2526.19	2626.57	2714.59	2074.82	2874.28	2656.65	-0.0569507	7.0328	0.145044	0.703317	0.999827
1095	BLVRA	388	373	459	501	442	421	0.158163	4.45527	1.06534	0.302001	0.999827
1096	BLVRB	190	195	228	128	188	229	-0.170697	3.30696	0.415097	0.519394	0.999827
1097	BLZF1	663	720	716	687	695	730	0.00299444	5.1599	0.000517847	0.981845	0.999827
1098	BMF	337	290	426	191	344	259	-0.411919	3.96931	2.69956	0.100376	0.999827
1099	BMI1	1095.29	1062	1156.3	1070.88	1134.94	1087.04	-0.0150955	5.80679	0.0182013	0.892681	0.999827
1100	BMP1	1098	1131	1092	1428	1030	1182	0.127339	5.88502	0.560384	0.454106	0.999827
1101	BMP2	523	546	505	639	498	541	0.0855147	4.78982	0.256907	0.612253	0.999827
1102	BMP2K	1897	1787	1957	1482	2094	1813	-0.0745611	6.54413	0.249844	0.617185	0.999827
1103	BMP4	46	34	54	53	58	31	0.0770125	1.27965	0.0487667	0.825223	0.999827
1104	BMP8B	78	119.8	114	341.74	101.26	85	0.757402	2.85024	1.74056	0.187069	0.999827
1105	BMPER	20	25	18	5	20	30	-0.202933	0.139722	0.116084	0.733321	0.999827
1106	BMPR1A	1262.99	1264.53	1430.02	1138.17	1340.09	1258.06	-0.0883967	6.02534	0.543551	0.460965	0.999827
1107	BMPR1B	162	158	176	338	193	166	0.486244	3.34925	2.4373	0.11848	0.999827
1108	BMPR2	1869	1934	2204	2439	1803	1647.01	-0.0320919	6.65362	0.0323664	0.857226	0.999827
1109	BMS1	2782.04	2671.07	2998.39	1972.15	3103.39	3075.51	-0.0582537	7.13401	0.0886098	0.765952	0.999827
1110	BNC1	799	784	869	1008	1147	1049	0.379512	5.58198	10.5229	0.00117902	0.205992
1111	BNC2	122	127	123	138	120	91	-0.101776	2.63234	0.17059	0.679588	0.999827
1112	BNIP1	227	205	234	170	264	264	0.0616331	3.5402	0.0713451	0.789388	0.999827
1113	BNIP2	1816	1748.56	1924.89	1704	2171	1719	0.0180616	6.55032	0.0195814	0.888712	0.999827
1114	BNIP3	6098.82	4865.97	6499.2	1543.33	3756.71	3321.97	-1.02478	7.78362	9.88564	0.00166574	0.259321
1115	BNIP3L	3517	2873	3644	2339	2405	2010	-0.576594	7.14919	18.9296	1.36e-05	0.00873056
1116	BOC	48	21	34	48	27	41	0.171616	0.968217	0.162105	0.687226	0.999827
1117	BOD1	653	706	778	1001	779	713	0.218046	5.29449	1.61986	0.203111	0.999827
1118	BOD1L1	3292	3397	3545	3259	3428	2919.01	-0.0994896	7.39109	0.78222	0.376463	0.999827
1119	BOK	700	759	828	1094	695	647	0.0876448	5.32383	0.143841	0.704492	0.999827
1120	BOLA1	53	48	50	57	61	56	0.196484	1.51122	0.552617	0.45725	0.999827
1121	BOLA2	69.38	93.99	90.01	37.04	83.02	75.83	-0.379738	1.96336	1.06341	0.302439	0.999827
1122	BOLA2B	123.21	118.34	123.88	53.92	141.75	122.57	-0.210457	2.55566	0.313777	0.575372	0.999827
1123	BOLA3	407	351	411	277	539	510	0.174413	4.40469	0.418354	0.517759	0.999827
1124	BOP1	754	802	826	887.84	915	909	0.18106	5.43283	2.27954	0.13109	0.999827
1125	BORA	649	633	699	468	678	645	-0.152133	4.9996	0.760221	0.383259	0.999827
1126	BPGM	236	186	258	239	267	256	0.161535	3.61824	0.762623	0.382509	0.999827
1127	BPHL	92	116	91	234	98	91	0.491301	2.63737	1.27509	0.258814	0.999827
1128	BPNT1	919	827	881	729.99	893	905	-0.062325	5.45049	0.18481	0.667272	0.999827
1129	BPTF	2293.81	2352.37	2712.37	2027.6	2371.07	2154.73	-0.172268	6.87834	2.1649	0.141193	0.999827
1130	BRAF	1090	1101	1176	905	1235	1069	-0.0777584	5.7991	0.296072	0.586355	0.999827
1131	BRAP	781	811	868	705	843	775	-0.089437	5.34131	0.493659	0.4823	0.999827
1132	BRAT1	491	513	656	604	551	535	0.0250645	4.82748	0.0267445	0.870095	0.999827
1133	BRCA1	1532	1530	1604	1969	1574.09	1431	0.0858698	6.35156	0.307359	0.579305	0.999827
1134	BRCA2	1128	1098	1169	721	1106	959	-0.294445	5.71027	2.90358	0.0883832	0.999827
1135	BRCC3	1155	1105	1214	1059	1058	986	-0.169017	5.80037	2.23695	0.134746	0.999827
1136	BRD1	827	820	853	712	809	787	-0.122209	5.34992	0.959241	0.327378	0.999827
1137	BRD2	5569.2	5434	6026	5301	5720	5674	-0.0336549	8.15649	0.0918135	0.761884	0.999827
1138	BRD3	1063	1175	1255	1397	1118	939	-0.02211	5.87853	0.0160698	0.899125	0.999827
1139	BRD4	2004	2029	2124	1760	2055	1913	-0.111547	6.65288	0.931172	0.334559	0.999827
1140	BRD7	1679.53	1794.97	1881	2213.72	1786	1737.41	0.0943258	6.55393	0.42395	0.514972	0.999827
1141	BRD8	973.49	1134	1051	1438	830	872	-0.0138027	5.74092	0.0030872	0.95569	0.999827
1142	BRD9	767	773.27	870	694	782	918	-0.0119547	5.34898	0.00576948	0.939453	0.999827
1143	BRE	365	370	364	513	385	374	0.204116	4.33455	1.19326	0.274673	0.999827
1144	BRF1	356.02	359.77	391.01	338	334	359.11	-0.106356	4.18532	0.515157	0.472915	0.999827
1145	BRF2	216	232	238	201	287	292	0.178587	3.64399	0.714189	0.398057	0.999827
1146	BRI3	1568	1326	1604	1150	1883	1630	0.0442866	6.27542	0.0509122	0.821483	0.999827
1147	BRI3BP	1739	1610	1850.58	2103.99	1667	1575	0.0358338	6.48042	0.0553708	0.813968	0.999827
1148	BRICD5	9	21	10	24	22	16	0.611131	-0.0514513	1.75081	0.185775	0.999827
1149	BRINP1	281	257	281	173	282	293	-0.137245	3.73961	0.317138	0.573333	0.999827
1150	BRIP1	1821	1797	2055	1492	1955	1728	-0.139025	6.51969	1.0876	0.297004	0.999827
1151	BRIX1	1333	1271	1367	880	1432	1572	-0.0375484	6.05683	0.0267693	0.870036	0.999827
1152	BRK1	2212	2031	2284	2067	2381	2193	0.0184119	6.79995	0.0259761	0.871959	0.999827
1153	BRMS1	450	439	483	377	492	525	0.0181154	4.55462	0.0106904	0.91765	0.999827
1154	BRMS1L	445	504	506	485	501	424	-0.0533746	4.60447	0.137429	0.71085	0.999827
1155	BROX	2192	2207	2412	2090.31	2247	1941	-0.124521	6.79109	1.28146	0.257627	0.999827
1156	BRPF1	639	619	682	550	680	690	-0.0203865	5.0334	0.0190212	0.890306	0.999827
1157	BRPF3	1341	1369	1528	1407	1328	1405	-0.0370256	6.14928	0.0971831	0.755237	0.999827
1158	BRSK2	82	88	59	108	55	51	-0.111265	1.94927	0.0752417	0.783852	0.999827
1159	BRWD1	1424	1428	1535	1221	1442	1323	-0.145278	6.14777	1.53112	0.215944	0.999827
1160	BRWD3	723	690	757	1033	631	541	0.0179444	5.2139	0.00482639	0.944614	0.999827
1161	BSCL2	54.82	48.34	51.99	55.63	64.83	48.77	0.115645	1.50738	0.179168	0.67209	0.999827
1162	BSDC1	1090	1084	1123	1549	1100	1061	0.164696	5.89268	0.806707	0.369096	0.999827
1163	BSG	8099	8098	8755	8801	8400	8006	0.00903792	8.72915	0.00644259	0.936026	0.999827
1164	BSN	26	46	25	30	45	38	0.201524	0.911091	0.266628	0.605603	0.999827
1165	BST2	1205	1103	1254	2179	1424	1270	0.447593	6.1586	3.97288	0.0462386	0.999827
1166	BTAF1	2962	2983	3307	2588	3405	2877	-0.0686215	7.25926	0.27645	0.599038	0.999827
1167	BTBD1	1546	1601	1750	1386	1799	1677	-0.0167359	6.3679	0.0150872	0.902242	0.999827
1168	BTBD10	900	880	974	986	866	844	-0.0354422	5.52992	0.0757969	0.783076	0.999827
1169	BTBD11	38	31	52	163	26	23	0.817013	1.54481	1.07853	0.299026	0.999827
1170	BTBD19	112	96	108	165.61	99	84	0.135955	2.51704	0.176097	0.674749	0.999827
1171	BTBD2	545	501	534	818	424	445	0.0909907	4.79574	0.100569	0.751148	0.999827
1172	BTBD3	548	511	581	763	657	547	0.255947	4.93473	2.46246	0.116596	0.999827
1173	BTBD6	362	400	461	242	437	413	-0.168574	4.29667	0.453186	0.500826	0.999827
1174	BTBD7	1587	1593	1656.14	1247	1843.42	1553.01	-0.0686015	6.32593	0.184748	0.667324	0.999827
1175	BTBD9	254	211	286	274	238	212	-0.0553661	3.65066	0.081149	0.775746	0.999827
1176	BTC	18	26	44	80	22	26	0.553279	0.945439	0.81897	0.365481	0.999827
1177	BTD	199	172	192	280	199	196	0.256742	3.40303	1.28026	0.25785	0.999827
1178	BTF3	4996	4817	5289	5033	5850	5514	0.112267	8.05758	0.956877	0.327975	0.999827
1179	BTF3L4	1432.17	1400.17	1535.61	2068.71	1502.89	1349.23	0.166768	6.29766	0.807769	0.368781	0.999827
1180	BTG1	1105	1010	1185	1196	949	816	-0.161324	5.72875	0.897107	0.343559	0.999827
1181	BTG2	92	89	96	136	85	98	0.200631	2.36405	0.517368	0.471967	0.999827
1182	BTG3	721	724	810	613	869	764	-0.0129726	5.25274	0.00673124	0.934612	0.999827
1183	BTN2A1	980.67	998	1031	756	1050.11	1080.53	-0.0668954	5.64367	0.152493	0.696165	0.999827
1184	BTN2A2	1015.33	1048	1183	853	994.89	1054.47	-0.165011	5.70328	1.42124	0.2332	0.999827
1185	BTN3A1	269.33	309.39	310.41	573.87	267.7	229.25	0.263585	4.06097	0.509499	0.475356	0.999827
1186	BTN3A2	488.12	457.7	473.19	659.12	514.38	391	0.131621	4.66289	0.378704	0.538298	0.999827
1187	BTN3A3	74.56	130.91	155.41	267.01	127.93	147.62	0.593581	2.95219	2.16323	0.141347	0.999827
1188	BTRC	515	556	556	702	593	545	0.170564	4.87948	1.20099	0.273123	0.999827
1189	BUB1	3552	3373	3794	3178	3707	3184	-0.097519	7.45763	0.74509	0.388035	0.999827
1190	BUB1B	2567.99	2535.98	2662	1754.99	2402	2302	-0.273481	6.91218	3.29656	0.069425	0.999827
1191	BUB3	4843	4855	5278	4553	5388	5238	0.0135091	7.99495	0.0125847	0.910679	0.999827
1192	BUD13	258	282	323	337	273	274	0.0321756	3.89458	0.0314095	0.85933	0.999827
1193	BUD31	1025	1073	1052	1034	1097	1108	0.0329878	5.7599	0.0734463	0.786384	0.999827
1194	BVES	126	112	101.05	246	105.67	108.05	0.431475	2.78116	1.14206	0.285217	0.999827
1195	BYSL	715	788	907	704	960	985	0.1332	5.42127	0.5736	0.448832	0.999827
1196	BZRAP1	73	54	64	170	79	62	0.696989	2.12039	2.48771	0.114739	0.999827
1197	BZW1	12470.7	11808.5	13415.6	10258	12059	11226.9	-0.174237	9.23445	2.16839	0.140874	0.999827
1198	BZW2	2095	2064	2160	1325	2444	2366	-0.0510817	6.71996	0.0449645	0.832069	0.999827
1199	C10orf10	71	80	112	23	63	68	-0.769245	1.85583	2.97129	0.0847545	0.999827
1200	C10orf11	29	30	51	87	41	45	0.66002	1.31708	2.34859	0.125397	0.999827
1201	C10orf118	1082	1066	1075	900	1212	1084	-0.0216895	5.76535	0.0223111	0.881263	0.999827
1202	C10orf12	518	494	617	272	526	438	-0.404903	4.60157	2.64289	0.104014	0.999827
1203	C10orf128	64	90	83	38	147	132	0.407447	2.25712	0.646793	0.421262	0.999827
1204	C10orf137	898	898	964	723	1012.11	954	-0.04476	5.52899	0.0799865	0.777316	0.999827
1205	C10orf2	1195	1103	1270	784	1265	1229	-0.12844	5.85717	0.400629	0.526765	0.999827
1206	C10orf25	37	37	52	41	65	36	0.164118	1.23832	0.232235	0.629872	0.999827
1207	C10orf32	319.01	257.8	292.9	322.92	262	248.23	-0.067888	3.85913	0.124646	0.72405	0.999827
1208	C10orf35	177	193	200	260	276	215	0.389043	3.49321	4.51114	0.0336747	0.999827
1209	C10orf54	199	221	258	219	110	108	-0.633362	3.25265	3.58987	0.058133	0.999827
1210	C10orf55	34	30	54	35	33	33	-0.220136	0.962545	0.431114	0.511443	0.999827
1211	C10orf76	930	827	913	672	860	864	-0.1626	5.425	1.1435	0.284914	0.999827
1212	C10orf88	512	517	562	372	623	580	-0.0221235	4.74733	0.0105818	0.918068	0.999827
1213	C11orf1	112	75	100	119.99	126	87	0.205537	2.41572	0.565364	0.452107	0.999827
1214	C11orf24	293	280	338	244	364	346	0.061699	3.98686	0.0931682	0.760187	0.999827
1215	C11orf30	522	545	542	569	572	444	-0.0315913	4.76063	0.0428031	0.836096	0.999827
1216	C11orf31	488	481	549	387	527	533.91	-0.0728768	4.65398	0.175075	0.675641	0.999827
1217	C11orf45	49	27	55	57	30	23	-0.248243	1.09446	0.291741	0.589107	0.999827
1218	C11orf48	597	637.02	725.64	439	761	729	-0.0282153	5.04224	0.0150438	0.902382	0.999827
1219	C11orf49	185	184	203	354	173	183	0.30989	3.45352	0.904736	0.341515	0.999827
1220	C11orf54	139	116	134	251	134	75	0.233608	2.86316	0.28255	0.595035	0.999827
1221	C11orf57	488	422	529.97	654	572.02	585	0.328376	4.78586	4.86413	0.0274206	0.999827
1222	C11orf58	2993	2852.25	3149	3017	3253	3165	0.0633294	7.28507	0.340032	0.559811	0.999827
1223	C11orf63	58	73	57	43	93	71	0.12208	1.78307	0.114655	0.734905	0.999827
1224	C11orf68	137	147	175	161	172	166	0.117126	3.03484	0.35475	0.551437	0.999827
1225	C11orf70	41	51	25	83	55.26	37	0.559647	1.36675	1.5631	0.211212	0.999827
1226	C11orf72	189.78	168	209.3	211.81	262.36	172.38	0.180228	3.36974	0.714889	0.397825	0.999827
1227	C11orf73	372	321.98	405	489.97	444.94	368.96	0.24169	4.35014	2.03914	0.153297	0.999827
1228	C11orf74	130	105	139	166	139	145	0.264823	2.82125	1.4067	0.235605	0.999827
1229	C11orf80	262.97	238.6	266.89	284.62	220.66	219.44	-0.0891163	3.67096	0.213354	0.644151	0.999827
1230	C11orf82	708	709	814	456	870	715	-0.137052	5.17644	0.336297	0.561975	0.999827
1231	C11orf83	120	131	127	112	117	114	-0.14734	2.63319	0.483533	0.486827	0.999827
1232	C11orf84	553	539	631	566	607	566	0.00863525	4.87571	0.00459275	0.945969	0.999827
1233	C12orf10	346	316	350	361	355	374	0.102266	4.16098	0.470929	0.49256	0.999827
1234	C12orf23	2517	2501	2624	2057	2593	2411	-0.121843	6.95951	0.915492	0.338661	0.999827
1235	C12orf29	1213	1087	1269	1151	1303	1268	0.0554961	5.94821	0.209146	0.647437	0.999827
1236	C12orf36	176	122	202	60	55	40	-1.68872	2.49204	32.3304	1.3e-08	3.07e-05
1237	C12orf39	266	338	260	413	230	199	-0.0482738	3.86475	0.0218037	0.882611	0.999827
1238	C12orf4	716	781	763.38	525	836	854	-0.0372109	5.24693	0.0299068	0.862702	0.999827
1239	C12orf43	400.03	380.92	421.1	360.6	429	422.73	0.00645535	4.35897	0.00186416	0.965561	0.999827
1240	C12orf44	821	872	994	588	957	937	-0.119437	5.45209	0.319679	0.571801	0.999827
1241	C12orf45	171	140	165	111	223	199	0.154396	3.10849	0.263322	0.607847	0.999827
1242	C12orf49	882	818	881	757	1038	865	0.0339646	5.47224	0.0529655	0.817981	0.999827
1243	C12orf5	533	595	603	353	607	603	-0.154737	4.80539	0.430415	0.511786	0.999827
1244	C12orf50	367.76	347.71	331.02	402.02	416.66	377.74	0.18337	4.25443	1.44873	0.228732	0.999827
1245	C12orf52	875	853	923	714	896	891	-0.0901629	5.44891	0.405869	0.524074	0.999827
1246	C12orf55	93.22	96.26	103.01	149.07	174.06	91.39	0.489295	2.59993	2.87302	0.0900755	0.999827
1247	C12orf57	297	293	290	378	297	266	0.0888034	3.95554	0.208797	0.647712	0.999827
1248	C12orf60	38	27	34	38	38	42	0.248092	0.954016	0.636012	0.425159	0.999827
1249	C12orf65	499.95	437	482.14	484.99	502.98	493.71	0.0559899	4.62313	0.16443	0.685111	0.999827
1250	C12orf66	92	92	101	95	146	118	0.323801	2.46981	1.67931	0.195016	0.999827
1251	C12orf73	128	140	168	145	158	173	0.125077	2.96538	0.34326	0.557954	0.999827
1252	C12orf75	4649	4723	5005	5032	4773	4613	-0.00168926	7.92903	0.000227926	0.987955	0.999827
1253	C12orf76	111.03	80.64	106.01	146.06	120.99	89	0.251576	2.49135	0.797218	0.371927	0.999827
1254	C14orf1	618	589	679	606	700	702	0.0859165	5.04544	0.402165	0.525973	0.999827
1255	C14orf105	581	516	609	960	476	400	0.102756	4.90986	0.0908387	0.763114	0.999827
1256	C14orf119	956	848	948	879	1036	886	0.017392	5.55574	0.0190403	0.890251	0.999827
1257	C14orf132	39	44	55	19	36	33	-0.650681	1.00711	3.43793	0.0637153	0.999827
1258	C14orf142	397	292	333	267	336	289	-0.205655	4.02593	1.16842	0.279727	0.999827
1259	C14orf159	330	278	320	539	307	309	0.312337	4.14839	1.31896	0.250779	0.999827
1260	C14orf166	1607	1593	1757	1663	1944	1835	0.128622	6.45964	1.21393	0.270556	0.999827
1261	C14orf182	51	40	48	28	41	47	-0.264707	1.17564	0.653104	0.419005	0.999827
1262	C14orf2	990	937	1032	790	1134	1105	0.0270583	5.66482	0.0254122	0.873344	0.999827
1263	C14orf28	52	63	59	72	61	48	0.0481314	1.63411	0.0273434	0.868662	0.999827
1264	C14orf37	53	80	60	117	80	81	0.516665	2.0328	2.61171	0.106077	0.999827
1265	C14orf39	148	134	142	103	158	186	0.0708873	2.9022	0.0634877	0.801066	0.999827
1266	C14orf79	99	89	78	120	107	86	0.222222	2.32281	0.709478	0.399617	0.999827
1267	C14orf80	303	248.67	308.99	282.93	254.95	277	-0.0814321	3.83545	0.219795	0.639196	0.999827
1268	C14orf93	108	94	103	103	88	104	-0.0520286	2.37363	0.0484254	0.825826	0.999827
1269	C15orf38	48.92	50.27	30.15	155	50.03	30.86	0.848053	1.67734	1.74332	0.186719	0.999827
1270	C15orf38-AP3S2	169.38	172.01	182.35	195.82	195.22	205.84	0.183481	3.26059	1.01431	0.313873	0.999827
1271	C15orf39	132	145	164	101	143	172	-0.0858035	2.8779	0.101095	0.750519	0.999827
1272	C15orf40	146.01	116	131	150	147	151.07	0.183127	2.85182	0.738616	0.390105	0.999827
1273	C15orf41	217	230	212	261	284	285	0.324311	3.66758	3.51853	0.0606862	0.999827
1274	C15orf52	434	541	507	555	493	469	0.0265648	4.67156	0.026777	0.870017	0.999827
1275	C15orf57	208.86	216.71	237.13	279.96	274.44	246.13	0.26654	3.64032	2.59738	0.10704	0.999827
1276	C15orf61	22	36	17	28	28	31	0.197652	0.56156	0.241439	0.623168	0.999827
1277	C15orf62	35	18	33	34	20	12	-0.382757	0.469984	0.641121	0.423305	0.999827
1278	C16orf13	152	115	151	183	155	146	0.207682	2.94969	0.84941	0.356719	0.999827
1279	C16orf46	21	19.74	27	14.78	32	15	-0.142919	0.255062	0.116123	0.733279	0.999827
1280	C16orf52	265	250	306	336	291	310	0.188746	3.90366	1.27287	0.25923	0.999827
1281	C16orf58	471	516	555	769	460	513	0.174376	4.8024	0.561414	0.453691	0.999827
1282	C16orf59	165	138	182	135	165	157	-0.0893338	3.01056	0.181858	0.669782	0.999827
1283	C16orf70	556	591	629	457	612	581.04	-0.11274	4.86141	0.50174	0.478736	0.999827
1284	C16orf72	1001	1062	1127	732	1318	1272	0.0511186	5.78514	0.0471175	0.828157	0.999827
1285	C16orf74	40	34	56	48	33	33	-0.186211	1.11194	0.30075	0.583413	0.999827
1286	C16orf80	844	789	951	642	892	806	-0.148602	5.38173	0.902512	0.342109	0.999827
1287	C16orf87	351	331	309	253	364	295	-0.132813	4.01816	0.475665	0.490393	0.999827
1288	C16orf91	120	129	106	87	117	123	-0.129109	2.55623	0.245151	0.62051	0.999827
1289	C16orf93	15	9	25	25	15	26	0.440319	0.101568	0.890208	0.345421	0.999827
1290	C17orf103	139	124	129	238	122	106	0.243088	2.88073	0.458532	0.498311	0.999827
1291	C17orf104	398	481	484.01	646	427	349	0.0549882	4.56414	0.0460766	0.830037	0.999827
1292	C17orf107	21	18	26	21	23	32	0.225202	0.371662	0.371611	0.542128	0.999827
1293	C17orf49	200.82	231.08	207.11	360.61	284.27	235.71	0.452655	3.69588	4.15226	0.0415789	0.999827
1294	C17orf51	278.29	343.76	327.96	347.84	362.15	271.44	0.0368449	4.03791	0.0402654	0.840963	0.999827
1295	C17orf53	193	211	197	188	219	186	-0.0293795	3.35089	0.0251232	0.874061	0.999827
1296	C17orf58	165	165	188	174	181	113	-0.15576	3.07456	0.427561	0.513188	0.999827
1297	C17orf59	74	94	85	99	67	81	-0.0390215	2.11709	0.0189357	0.890551	0.999827
1298	C17orf62	621.59	636.95	799.01	817.15	654.68	711.91	0.0863848	5.16803	0.289741	0.590387	0.999827
1299	C17orf67	34	32	29	39	27	44	0.207269	0.879595	0.35533	0.551111	0.999827
1300	C17orf70	390	399	405	531	346	343	0.0258533	4.36049	0.0135151	0.907451	0.999827
1301	C17orf75	295	292	370	412	378	279	0.154891	4.104	0.624462	0.429394	0.999827
1302	C17orf80	770	806	750	663	877	749	-0.034621	5.29084	0.0526914	0.818445	0.999827
1303	C17orf85	1047	1086	1161	1099	1144	1133	0.0300686	5.82072	0.0693416	0.792298	0.999827
1304	C17orf89	484	396	509	347	477	498	-0.0744227	4.52449	0.145607	0.702769	0.999827
1305	C17orf96	513	463	608	371	599	470	-0.143735	4.67835	0.509014	0.475566	0.999827
1306	C17orf97	18	23	22	20	29	26	0.242507	0.342737	0.461387	0.496977	0.999827
1307	C18orf21	207	146	192	169	202	209	0.085659	3.26509	0.149491	0.699022	0.999827
1308	C18orf25	1330.15	1282	1371	1089	1363	1222	-0.124553	6.01901	0.966615	0.325526	0.999827
1309	C18orf32	341.07	331.98	348.64	357.34	379.95	363.22	0.100367	4.17425	0.495119	0.481653	0.999827
1310	C18orf54	580	656	641	617	601	629	-0.0291928	4.98323	0.0449649	0.832069	0.999827
1311	C18orf8	679	686	719	428	761	724	-0.13181	5.08315	0.320669	0.571206	0.999827
1312	C19orf10	1517	1551	1617	1077	1598	1635	-0.12704	6.25178	0.465571	0.495032	0.999827
1313	C19orf12	397	386	434	360	400	403	-0.0702774	4.33839	0.238619	0.625205	0.999827
1314	C19orf24	282	271	348	224	310	333	-0.0567059	3.91057	0.0719342	0.788541	0.999827
1315	C19orf25	340	337	425	476.05	385.11	296.41	0.0672425	4.26117	0.100912	0.750738	0.999827
1316	C19orf26	67	80	66	75	81	72	0.0873398	1.93918	0.11586	0.733569	0.999827
1317	C19orf33	225	205.59	203	284	227	216	0.190459	3.53873	0.886879	0.346325	0.999827
1318	C19orf40	84	106	83	105	118	89	0.178636	2.33669	0.481944	0.487543	0.999827
1319	C19orf43	1584	1399	1675	1331	1597	1556	-0.0596157	6.27387	0.20928	0.647332	0.999827
1320	C19orf44	144	124	142	123	135	112	-0.15553	2.74303	0.54511	0.460323	0.999827
1321	C19orf47	279	279	356.46	193	295	309.39	-0.199023	3.86394	0.73134	0.392449	0.999827
1322	C19orf48	1154	1292	1324	1540	1308	1305	0.134555	6.06919	0.965861	0.325715	0.999827
1323	C19orf52	172	203	225	173	214	215	0.000893193	3.35908	1.93e-05	0.996493	0.999891
1324	C19orf53	764	716	829	566.76	858.86	873	-0.0114754	5.28734	0.00341136	0.953425	0.999827
1325	C19orf54	104	108	177	240	128	132	0.370219	2.92665	1.07819	0.299102	0.999827
1326	C19orf55	206	198	224	277.7	176.99	169.48	-0.0122932	3.41888	0.00234111	0.961409	0.999827
1327	C19orf57	79	92	75	158	93	85	0.43972	2.33113	1.7228	0.189333	0.999827
1328	C19orf60	206.13	182.78	223.54	213	227	190	0.0349119	3.40546	0.0378803	0.845684	0.999827
1329	C19orf66	298	303.52	322.4	366	326	283	0.0708556	4.01423	0.180201	0.6712	0.999827
1330	C19orf68	71	82	110	127	66	98	0.152944	2.25931	0.201462	0.653544	0.999827
1331	C19orf70	302	273	312	242	309	326	-0.0211283	3.90904	0.0129952	0.909241	0.999827
1332	C19orf81	18	33	19	25	26	16	-0.0802602	0.334955	0.0368721	0.847726	0.999827
1333	C19orf82	32	22	33	78	34	30	0.704522	1.02685	2.23743	0.134705	0.999827
1334	C1D	916	922	890	784	1098	919.61	0.0268932	5.55041	0.0300526	0.862371	0.999827
1335	C1GALT1	885	913	1108	1045	924	763	-0.0929312	5.57624	0.34989	0.554176	0.999827
1336	C1GALT1C1	706	673	696	980	706	707	0.200081	5.24527	1.22419	0.26854	0.999827
1337	C1orf106	584	609	627.26	1261.09	570	521	0.365731	5.14679	1.05275	0.304874	0.999827
1338	C1orf109	722	754	769	510	777	832	-0.0897037	5.2108	0.182386	0.669331	0.999827
1339	C1orf112	520.31	490	519.96	515	552	517	0.0426124	4.72495	0.106789	0.743829	0.999827
1340	C1orf115	30	37	26	90	30	18	0.554748	1.04155	0.795223	0.372525	0.999827
1341	C1orf116	170	119	160	346	68	57	0.0705084	2.98023	0.0102762	0.919255	0.999827
1342	C1orf122	372	420	390	352	401	410	-0.0312103	4.3189	0.038147	0.845148	0.999827
1343	C1orf123	271	200	270	334	259	270	0.218165	3.77241	1.09685	0.294959	0.999827
1344	C1orf131	302	264	285	272	314	325	0.0918946	3.90814	0.289294	0.590674	0.999827
1345	C1orf159	369	325	377	375	329	351	-0.0253412	4.1772	0.0259697	0.871974	0.999827
1346	C1orf174	514	469.23	523.99	401	520	482	-0.110377	4.62686	0.513209	0.473753	0.999827
1347	C1orf186	25.75	35.14	56.99	9.69	56.32	43.67	-0.103826	1.01193	0.0276109	0.868027	0.999827
1348	C1orf198	871	889	987	913	903	816	-0.0673132	5.51012	0.320842	0.571102	0.999827
1349	C1orf204	30	18	29	34	31	20	0.136181	0.554994	0.131117	0.717277	0.999827
1350	C1orf213	27	29	39	68	38	34	0.558022	1.06145	2.039	0.15331	0.999827
1351	C1orf216	476	489	545	622	470	509	0.0819958	4.72394	0.237914	0.625717	0.999827
1352	C1orf226	54	40	50.14	95	40	29.06	0.18222	1.43734	0.136489	0.711797	0.999827
1353	C1orf233	37	48	53	54	39	34	-0.123057	1.22732	0.141803	0.706495	0.999827
1354	C1orf27	770	863	850	808	946	899	0.0878721	5.44459	0.44259	0.505875	0.999827
1355	C1orf35	612	629	736	542	648.3	614	-0.136159	5.00233	0.961629	0.326777	0.999827
1356	C1orf43	3401	3432	3668	2701	3810	3648	-0.0548528	7.44954	0.120826	0.72814	0.999827
1357	C1orf50	80	71	66	100	82	79	0.257098	2.05294	0.950444	0.329606	0.999827
1358	C1orf51	115	114	122	46	78	80.13	-0.787394	2.26259	7.3317	0.00677491	0.567515
1359	C1orf52	806	731	871	697	882	829	-0.00527195	5.35044	0.00139803	0.970174	0.999827
1360	C1orf53	14	22	15	28	25	22	0.542684	0.223963	2.03994	0.153216	0.999827
1361	C1orf56	22	17	21	31	37	27	0.651575	0.496329	3.61981	0.0570954	0.999827
1362	C1orf63	771.92	762	875.01	794	800.68	715.48	-0.0657062	5.32135	0.292852	0.588399	0.999827
1363	C1orf74	154	164	204	128	213	195	0.0341953	3.17491	0.01789	0.893598	0.999827
1364	C1orf85	644.22	614	708.09	715.13	735	701.98	0.125435	5.12584	1.06089	0.303013	0.999827
1365	C1orf86	398.11	325	375	464.99	350	384	0.123204	4.28903	0.43588	0.509118	0.999827
1366	C1QBP	3267	3039	3416	2524	3853	3763	0.0542623	7.39239	0.0865971	0.768549	0.999827
1367	C1QL1	339	238	334	138	238	185	-0.706601	3.64688	7.62893	0.00574393	0.511378
1368	C1QTNF5	20.59	19	20	32	9.28	17	-0.0314284	0.137695	0.00402936	0.949386	0.999827
1369	C1QTNF6	153	131	173	371	141	153	0.543316	3.26242	1.67909	0.195046	0.999827
1370	C1R	203	165	221	191	191.08	183	-0.0626633	3.30041	0.107723	0.742751	0.999827
1371	C1RL	150	136	165.05	214	138.12	115.06	0.0468986	2.97508	0.0263563	0.871033	0.999827
1372	C1S	292	221	265	258	363	322	0.269351	3.87222	1.75736	0.184954	0.999827
1373	C20orf112	593	560	551	827	547	502	0.131133	4.92688	0.334263	0.56316	0.999827
1374	C20orf194	835	895	957	1086	781	775	-0.0281707	5.49808	0.0247898	0.874892	0.999827
1375	C20orf196	33	36	27	37	45	44	0.379865	0.986547	1.44218	0.229786	0.999827
1376	C20orf24	3803.21	3633	4050.54	2347.13	5001.7	4529	0.0396393	7.62542	0.020685	0.88564	0.999827
1377	C20orf27	868	901	931	744	998	1053	0.0438548	5.54222	0.067864	0.794473	0.999827
1378	C20orf96	114	101	129	164	107	141	0.261644	2.7005	0.982428	0.3216	0.999827
1379	C21orf119	22	15	12	14	21	25	0.279537	0.0355162	0.415765	0.519058	0.999827
1380	C21orf2	105	115	128	98	107	113	-0.133618	2.51946	0.360404	0.548282	0.999827
1381	C21orf33	301	340	352	500	407	374	0.361723	4.27294	4.15301	0.0415606	0.999827
1382	C21orf58	77	46	71	167	60	45	0.486426	2.01487	0.786102	0.375281	0.999827
1383	C21orf59	424	368	438	408.38	408.43	421	0.00518426	4.3905	0.00127529	0.971513	0.999827
1384	C21orf67	22	18	15	25	32	20	0.468298	0.28386	1.5271	0.216549	0.999827
1385	C21orf90	19.82	16.62	22.03	21.39	18.92	20.96	0.0641284	0.15566	0.0312976	0.859578	0.999827
1386	C21orf91	423	355	372	228	422	418	-0.116129	4.23807	0.185645	0.666566	0.999827
1387	C22orf29	536.83	513.17	582.7	584.01	553.14	539.4	0.0335824	4.81182	0.0658805	0.797432	0.999827
1388	C22orf39	340.66	315.3	350	443	295	299	0.0400411	4.12044	0.0341473	0.853394	0.999827
1389	C22orf46	107.14	142.21	160.08	257	137	103.39	0.278389	2.95656	0.520651	0.470564	0.999827
1390	C2CD2	316	308	339	370	330	348	0.117836	4.09743	0.591408	0.441875	0.999827
1391	C2CD2L	186	201	233	167	210	221	-0.0550716	3.3781	0.0723221	0.787985	0.999827
1392	C2CD3	693.26	739.95	791.27	1200.18	700.52	681.41	0.211799	5.34974	0.708327	0.4	0.999827
1393	C2CD5	667	611	748	1152	633	577	0.219756	5.21745	0.586084	0.443937	0.999827
1394	C2orf15	1061.74	1357.08	1344.85	1450.47	1450.88	1410.5	0.190477	6.09601	1.8557	0.173122	0.999827
1395	C2orf27A	23.31	19	16	37	24	16	0.386415	0.317974	0.801211	0.370732	0.999827
1396	C2orf42	105	107	102	108	98	134	0.110758	2.49721	0.192853	0.660553	0.999827
1397	C2orf43	383	352	384	469	493	390	0.264094	4.39095	3.03364	0.0815547	0.999827
1398	C2orf44	388	358	407	415	379	372	0.0114027	4.30131	0.00606962	0.937901	0.999827
1399	C2orf47	565	554	618	439.83	610.81	621	-0.0606124	4.85426	0.117977	0.731239	0.999827
1400	C2orf49	583	648	705	610	634.71	610	-0.0666897	5.00679	0.25965	0.610361	0.999827
1401	C2orf68	225.79	201.1	218.13	354.93	203.96	174.01	0.178315	3.55602	0.339557	0.560085	0.999827
1402	C2orf69	979	985	998	648.17	1015.19	961	-0.183514	5.5656	0.91986	0.337512	0.999827
1403	C2orf72	156	138	186	232	138	118	0.0231089	3.04947	0.00548424	0.940966	0.999827
1404	C2orf74	140.32	156.18	153.68	122.51	148.43	121.66	-0.20652	2.85359	0.981635	0.321795	0.999827
1405	C2orf76	75	58	65	75	77	68	0.143875	1.86266	0.309358	0.578075	0.999827
1406	C2orf88	37	36	36	76	49	38	0.570999	1.26421	2.51584	0.112707	0.999827
1407	C3	14568	13546	16225	1687	14431	13006	-0.615905	9.27658	0.850998	0.35627	0.999827
1408	C3orf14	513	474	542	388	614	633	0.0913547	4.74698	0.176567	0.67434	0.999827
1409	C3orf17	1275	1283	1337	1220	1394	1313	0.00454895	6.05017	0.00153659	0.968731	0.999827
1410	C3orf18	28	24	29	50	34	32	0.512031	0.821613	2.23348	0.135049	0.999827
1411	C3orf33	124	111.88	126	123.51	159	131	0.184015	2.73388	0.723606	0.394963	0.999827
1412	C3orf38	435	436	487	472	477	442	0.0291819	4.54482	0.0482828	0.826079	0.999827
1413	C3orf52	949	980	1008	916	1031	1082	0.038683	5.66091	0.0876006	0.76725	0.999827
1414	C3orf58	612	548	647	348	464	424	-0.553916	4.69064	12.2579	0.000463292	0.111026
1415	C3orf62	121	146	131	170	160	137.32	0.222089	2.89197	1.03347	0.309345	0.999827
1416	C3orf67	138	145	172	187	196	135	0.179784	3.05504	0.643211	0.42255	0.999827
1417	C3orf80	62	52	38	69	68	75	0.46671	1.67273	2.21418	0.136748	0.999827
1418	C4orf19	438	389	493	120	501	429	-0.338587	4.32873	0.500451	0.479302	0.999827
1419	C4orf21	477	535	574	595	569	463.99	0.0309385	4.76866	0.0402371	0.841018	0.999827
1420	C4orf26	326.25	294.99	442	99.21	400	364	-0.303031	4.02952	0.386559	0.534114	0.999827
1421	C4orf27	425	378	473	499	522	471	0.221225	4.55349	2.5095	0.113162	0.999827
1422	C4orf29	375.1	407	373	411.4	383.26	361	-0.00810741	4.29784	0.00271329	0.958458	0.999827
1423	C4orf3	1580	1323	1646	1099	1416	1245	-0.280754	6.13535	3.94485	0.047015	0.999827
1424	C4orf32	1204.38	1417.38	1286.02	1252.72	1340.79	1161.88	-0.0676708	6.02138	0.259764	0.610282	0.999827
1425	C4orf33	203	212	208	211	239	197	0.0449305	3.43842	0.0638615	0.800494	0.999827
1426	C4orf36	272.75	288.74	311.69	270.29	243.87	196.19	-0.304522	3.75359	2.7017	0.100242	0.999827
1427	C4orf46	1261	1216	1360	1211	1428	1263	0.0173709	6.03356	0.0221052	0.881807	0.999827
1428	C4orf48	115	131	123	136	124	107	-0.0164172	2.66201	0.00531264	0.941895	0.999827
1429	C5	17	20	31	127	30	22	1.40007	1.13042	3.78383	0.0517499	0.999827
1430	C5AR1	240	169	229.61	44	211	198	-0.502737	3.22022	0.849447	0.356709	0.999827
1431	C5orf15	2516	2575	2667	4054	2692	2476	0.243813	7.16787	1.33728	0.247514	0.999827
1432	C5orf22	690	681	790	572	816	757	-0.0164035	5.18903	0.00968497	0.921605	0.999827
1433	C5orf24	1444.65	1456.01	1661	1967	1594.73	1498	0.145722	6.34779	0.978137	0.322659	0.999827
1434	C5orf28	1023	955	1079.79	437.18	987.44	867	-0.425237	5.50137	2.11734	0.145639	0.999827
1435	C5orf30	577	561	646	814	712	604	0.250232	5.05196	2.61971	0.105544	0.999827
1436	C5orf34	361	353	396	247	374	354	-0.193485	4.14775	0.955182	0.328404	0.999827
1437	C5orf42	661	679	684	686	770	748.01	0.115546	5.16492	0.813211	0.367173	0.999827
1438	C5orf45	201.43	192.13	253.92	414.78	261.25	203.87	0.440784	3.70013	2.20106	0.137916	0.999827
1439	C5orf51	893	924	958	920	996	887	0.00683898	5.5629	0.0034776	0.952975	0.999827
1440	C5orf54	50	44	49	66	62	50	0.307602	1.49303	1.23328	0.266769	0.999827
1441	C5orf56	20	19	9	49	13	14	0.643075	0.206279	0.963576	0.326288	0.999827
1442	C6orf1	74	68	86	77	78	73	-0.00373591	1.98345	0.000240975	0.987615	0.999827
1443	C6orf106	2672	2578	2996	2580	2918	2637	-0.0249944	7.11394	0.0509762	0.821373	0.999827
1444	C6orf120	373	373	418	694	388	374	0.320221	4.47698	1.34714	0.245778	0.999827
1445	C6orf132	109.74	119	127	122.52	85	79	-0.316416	2.46862	1.39325	0.237856	0.999827
1446	C6orf136	308	312	400	226	337	332	-0.190701	4.02411	0.795466	0.372452	0.999827
1447	C6orf141	27.01	26.02	23	29	40.05	40	0.509069	0.73784	2.32608	0.127222	0.999827
1448	C6orf163	15	31	27	15	32	32	0.106282	0.471524	0.055433	0.813866	0.999827
1449	C6ORF165	6.59	14.31	49	58.11	35.65	32.64	0.881814	0.809354	1.67254	0.195919	0.999827
1450	C6orf203	95	83	111	124	122	110	0.297252	2.47212	1.7437	0.186671	0.999827
1451	C6orf211	2314	2164	2371	2342	2583	2354	0.0808004	6.90156	0.547619	0.459292	0.999827
1452	C6orf47	248	300	342	350	289	246	-0.0116723	3.91601	0.0032088	0.954827	0.999827
1453	C6orf48	2026	2041	2018	1939	2037	1979	-0.0390311	6.67272	0.118097	0.731108	0.999827
1454	C6orf57	81	64	72	149	99	93	0.645489	2.26986	4.66811	0.0307278	0.999827
1455	C6orf58	24	37	43	2	43	30	-0.481081	0.687571	0.343613	0.557751	0.999827
1456	C6orf62	4214	4207	4647	5229	4610	4324	0.111081	7.84786	0.792478	0.373352	0.999827
1457	C6orf89	1242	1101	1249	1318	1281.78	1172	0.064275	5.96275	0.286435	0.592514	0.999827
1458	C7orf10	41	42	47	79	60	67	0.659753	1.55791	5.42559	0.0198437	0.999827
1459	C7orf13	130	136.03	147.72	176	119.62	136.63	0.0607688	2.86059	0.0622262	0.803011	0.999827
1460	C7orf25	56.76	61.23	59.92	50.62	26	40.97	-0.597325	1.38203	3.03063	0.0817062	0.999827
1461	C7orf26	198	164	221	223	180	173	-0.0191289	3.30667	0.00813039	0.928153	0.999827
1462	C7orf31	90	100	114	154	133	93	0.314994	2.55483	1.36549	0.242588	0.999827
1463	C7orf41	400.61	382	438.77	490.92	449	413	0.142543	4.45045	0.957819	0.327737	0.999827
1464	C7orf43	186	226	243	190	186	263	-0.034788	3.46728	0.0216588	0.882998	0.999827
1465	C7orf49	938	890	1060	685	1015	1010	-0.0961599	5.56705	0.272673	0.601545	0.999827
1466	C7orf50	527	479	526	491	618	579	0.132637	4.77229	0.799758	0.371166	0.999827
1467	C7orf55	119.27	111.82	106.97	74.16	90.49	95.84	-0.383745	2.37068	2.48436	0.114983	0.999827
1468	C7orf55-LUC7L2	1987.11	2001.46	2114.42	2170.35	2024.68	1997.61	0.0154042	6.70239	0.0183041	0.892381	0.999827
1469	C7orf60	422	416	463	353	380	325	-0.304948	4.32497	4.71745	0.029858	0.999827
1470	C7orf63	64	60	67	122	57	63	0.339117	1.91359	0.806166	0.369256	0.999827
1471	C7orf73	779	756	789.03	790	874	928	0.151634	5.38235	1.2879	0.256436	0.999827
1472	C8orf31	66	48	72	64	58	42	-0.185297	1.61148	0.367129	0.544573	0.999827
1473	C8orf33	575	528	537	470	583	541	-0.0500324	4.77962	0.112299	0.737541	0.999827
1474	C8orf37	80	66	68	97	65	54	0.00500583	1.90346	0.000241983	0.987589	0.999827
1475	C8orf4	1590	1581	1769	1395	1615	1542	-0.123455	6.32828	1.11177	0.291697	0.999827
1476	C8orf44	67.82	62.14	71	107	77.57	71	0.341448	1.98631	1.47674	0.224285	0.999827
1477	C8orf46	116	106	88	64	62	51	-0.820466	2.08094	8.97298	0.00274001	0.364243
1478	C8orf48	60	51	55	53	59	36	-0.176725	1.46188	0.342573	0.558348	0.999827
1479	C8orf58	220	206.34	193.35	198	171.89	172	-0.201886	3.31383	1.03363	0.309307	0.999827
1480	C8orf59	376	384	346	360	491	389	0.151627	4.31778	0.733988	0.391594	0.999827
1481	C8orf76	390.82	378.24	408.81	275.08	412.55	410.08	-0.108372	4.27406	0.29056	0.589862	0.999827
1482	C8orf82	162	162	191	179	184	156	0.00579552	3.14338	0.000930108	0.97567	0.999827
1483	C9orf114	432	415	447	660	505	528	0.383388	4.66577	5.22361	0.0222822	0.999827
1484	C9orf116	82	96	61	104	105	82	0.265939	2.19932	0.810555	0.367956	0.999827
1485	C9orf142	403	385	417	388	358	349	-0.14373	4.29001	0.986542	0.320589	0.999827
1486	C9orf156	207	164	226	165	219	178	-0.0923548	3.30481	0.193314	0.660172	0.999827
1487	C9orf16	860	734	971	302	793	701	-0.520283	5.20556	2.25687	0.133022	0.999827
1488	C9orf3	515	563	624	506.93	502.44	473	-0.203904	4.75607	2.26407	0.132406	0.999827
1489	C9orf37	177	149	189	217	121	157	-0.0555321	3.11301	0.0388655	0.843715	0.999827
1490	C9orf40	156	159	158	154	188	193	0.170461	3.10971	0.693101	0.405112	0.999827
1491	C9orf41	209	225	222	225	268	242	0.155592	3.56871	0.807532	0.368851	0.999827
1492	C9orf64	624	568	599	828	696	559	0.209182	5.03829	1.37902	0.240268	0.999827
1493	C9orf69	554	556	705	1001	575	493	0.188412	5.04066	0.426963	0.513483	0.999827
1494	C9orf72	157	200	189	158	238	243	0.219469	3.33997	0.786837	0.375058	0.999827
1495	C9orf78	804.88	772	807	894	942	742.14	0.103443	5.39378	0.593199	0.441185	0.999827
1496	C9orf84	65	109	88	373	48	36	0.798898	2.63212	0.844336	0.35816	0.999827
1497	C9orf85	65	68	43	76	57	48	0.0239514	1.646	0.0047207	0.945223	0.999827
1498	C9orf89	186	180.66	257.02	244.95	205	192	0.042428	3.43073	0.0393014	0.842853	0.999827
1499	C9orf9	33.13	36	48	80.53	44	35	0.444437	1.28585	1.19293	0.27474	0.999827
1500	C9orf91	501	573	547	646	643	592	0.206535	4.89388	2.2381	0.134647	0.999827
1501	CA12	932	780	929	217	1019	767	-0.412544	5.29573	0.692264	0.405395	0.999827
1502	CA13	351	295	429	395	317	264	-0.140184	4.12175	0.428945	0.512507	0.999827
1503	CA2	2496	2109	2725	1407	1805	1587	-0.615885	6.68007	19.0234	1.29e-05	0.00873056
1504	CA5B	251.73	228.42	254.36	161.74	200.27	193.32	-0.409638	3.46105	4.94756	0.0261274	0.999827
1505	CA9	23	23	27	3	10	10	-1.65574	-0.131143	13.3799	0.000254342	0.0758682
1506	CAAP1	341	402	410	502	458	373	0.201823	4.40002	1.3606	0.243433	0.999827
1507	CAB39	4943	5010	5357	3791	5123	4583	-0.189778	7.92858	1.85755	0.172907	0.999827
1508	CAB39L	80	128	107	84	111	121	-0.00284422	2.44478	9.26e-05	0.992322	0.999827
1509	CABIN1	668	617	651	1044	605	493	0.139148	5.11314	0.229109	0.632185	0.999827
1510	CABLES1	812	742	934	683	725	657	-0.272577	5.26907	4.5786	0.0323737	0.999827
1511	CABLES2	191	202	207	143	170	214	-0.190462	3.27012	0.689038	0.406492	0.999827
1512	CABYR	29	37	52	20	38	25	-0.50977	0.844363	1.79462	0.180365	0.999827
1513	CACFD1	74	64	75	107	76	72	0.25489	2.02142	0.819827	0.365231	0.999827
1514	CACHD1	784	744	897	698	747	732	-0.159151	5.2853	1.64079	0.200217	0.999827
1515	CACNA2D1	570	627	665	620	632	638	0.0166984	4.99272	0.0162645	0.898519	0.999827
1516	CACNA2D3	25	25	55	66	24	23	0.121125	0.955503	0.0469678	0.828426	0.999827
1517	CACNB1	35	43	64	69	45	36	0.0817263	1.35879	0.0459267	0.830309	0.999827
1518	CACNB3	407	412	413	615	329	315	0.0260321	4.40595	0.00787053	0.929308	0.999827
1519	CACNB4	276	277	245	243	287	213	-0.11678	3.71602	0.373042	0.541351	0.999827
1520	CACTIN	571.01	547	616	484	600	574	-0.0704958	4.84694	0.241352	0.623232	0.999827
1521	CACUL1	3133.79	2909.01	3315.74	2447	3446.8	2833	-0.109367	7.2561	0.562907	0.453091	0.999827
1522	CACYBP	6040	6085.9	6461.94	5244	7440.95	6942	0.0707645	8.33616	0.20333	0.652046	0.999827
1523	CAD	3142	3064	3469	4037	2963	2855	0.0230493	7.36894	0.0185118	0.891775	0.999827
1524	CADM1	2844	2401	2979	1162	3065	2717	-0.252095	7.0017	0.540923	0.46205	0.999827
1525	CADM4	23	29	37	83	23	21	0.515638	0.947032	0.724432	0.394694	0.999827
1526	CADPS2	89	69	120	159	55	61	-0.00673165	2.25467	0.000193093	0.988913	0.999827
1527	CALCOCO1	345	350	398	747	294	263	0.253304	4.34943	0.368466	0.543841	0.999827
1528	CALCOCO2	1195	1160	1175	1294	1161	1121	0.0115432	5.913	0.00826344	0.927569	0.999827
1529	CALD1	5464	5566	5881	4143	6517	5875	-0.0410616	8.14365	0.0512115	0.820968	0.999827
1530	CALHM2	54	54	65	118	46	38	0.222283	1.71051	0.209841	0.646892	0.999827
1531	CALM1	5011	4570	5166	4071	5214	4869	-0.0658871	7.9333	0.245111	0.620539	0.999827
1532	CALM2	12936	12851	13521.8	13872	14592	13725	0.095073	9.42929	0.74533	0.387959	0.999827
1533	CALM3	5969	5973	6682	6434	6258	5944	-0.00391018	8.29989	0.00124815	0.971817	0.999827
1534	CALML4	124.24	172.4	163	106.24	160.13	166.16	-0.0940916	2.93533	0.119089	0.730025	0.999827
1535	CALR	23450	22008	25641	20089	25807	24682	-0.0158395	10.2258	0.0129041	0.909558	0.999827
1536	CALU	12254	12364	12890	9892	14446	13237	-0.00599417	9.31044	0.001334	0.970865	0.999827
1537	CAMK1	266	232	251	328	258	245	0.143591	3.75196	0.53827	0.46315	0.999827
1538	CAMK2D	434	470	499	946	520	514	0.493952	4.84463	3.19503	0.0738625	0.999827
1539	CAMK2G	1213	1234	1370	1223	1287	1186	-0.0520862	5.99128	0.220554	0.638618	0.999827
1540	CAMK2N1	49	53	65	162	52	39	0.598978	1.86897	1.09754	0.294808	0.999827
1541	CAMK2N2	132	119	162	182	133	133	0.117288	2.88289	0.230086	0.63146	0.999827
1542	CAMK4	429.17	411	470	619	439	456	0.205898	4.58475	1.19696	0.27393	0.999827
1543	CAMKK1	223	258	253.31	233.99	295	277	0.126579	3.71461	0.488613	0.484547	0.999827
1544	CAMKK2	712	657	748	888	659	621	0.0300049	5.18379	0.0281077	0.866856	0.999827
1545	CAMKMT	55	46	65	49	57	57	-0.0283464	1.52632	0.0104505	0.918576	0.999827
1546	CAMLG	364	350	371	414.79	423	315	0.0778379	4.24877	0.217545	0.640917	0.999827
1547	CAMSAP1	1960	1998	2137	1659	2123	1982	-0.0875767	6.64924	0.442861	0.505745	0.999827
1548	CAMSAP2	3574	3774	3847	2712	4447	4071	-0.00460864	7.56749	0.00054736	0.981335	0.999827
1549	CAMSAP3	162	175	187	242	147	117	-0.0557977	3.13949	0.0324021	0.857148	0.999827
1550	CAMTA1	943	945	1095	858	1072	1007	-0.0274024	5.64743	0.0418122	0.837978	0.999827
1551	CAMTA2	302	250	325	505	249	270	0.224407	4.01665	0.510335	0.474994	0.999827
1552	CAND1	6148	6159	6678	6628	6470	5960.75	-0.000486781	8.3301	1.91e-05	0.996509	0.999891
1553	CANT1	1685	1606	1800	1685	1660	1769	0.00270178	6.43376	0.000535203	0.981543	0.999827
1554	CANX	17038	16980	18114	16199	19132	18310	0.0344681	9.80518	0.0802452	0.776965	0.999827
1555	CAP1	8781	8926	9471	7032	9768	8957	-0.0853244	8.8062	0.323625	0.569437	0.999827
1556	CAP2	392	391	428	505	439	372	0.113495	4.42381	0.472886	0.491662	0.999827
1557	CAPG	3220	2933	3503	3181	2983	2833	-0.105919	7.30186	0.820076	0.365158	0.999827
1558	CAPN1	1282	1321	1517	1472	1356	1177	-0.0457219	6.10342	0.120074	0.728954	0.999827
1559	CAPN10	339	361	403	327	383	314.2	-0.113771	4.17552	0.556649	0.455614	0.999827
1560	CAPN15	933	924	1014	932	861	820	-0.141121	5.53878	1.34487	0.246178	0.999827
1561	CAPN2	9666	9544	10317	14355	10928	10074	0.254645	9.10049	2.33733	0.126306	0.999827
1562	CAPN5	319	324	360	263	282	287	-0.274115	3.96555	3.19714	0.073767	0.999827
1563	CAPN7	706	675	772	585	787	740	-0.0336971	5.17582	0.0482117	0.826205	0.999827
1564	CAPNS1	3254	3253	3664	3197	3435	3365	-0.0294964	7.4147	0.0728403	0.787245	0.999827
1565	CAPRIN1	5080	5183	5578	5200	5653	5403	0.0313279	8.08501	0.082436	0.774023	0.999827
1566	CAPRIN2	214	201	259	422.53	255	220.83	0.41324	3.74268	2.0739	0.149838	0.999827
1567	CAPS2	62	75	58	100	69	36	0.0558917	1.80162	0.0179135	0.893528	0.999827
1568	CAPZA1	6660	6538	7094	5193	7419	7040	-0.0533747	8.40011	0.110067	0.740068	0.999827
1569	CAPZA2	3892.28	3735	4010.11	3465.52	4258	3878	-0.012193	7.61912	0.0101383	0.919797	0.999827
1570	CAPZB	5444	5286	5769	4204	5957	5719	-0.0620465	8.09738	0.150224	0.698321	0.999827
1571	CARD10	264	263	299	654	194	188	0.326942	3.98805	0.414018	0.519937	0.999827
1572	CARD8	290.01	246	281	351	330	277	0.222326	3.91698	1.64593	0.199514	0.999827
1573	CARD9	69	54	96.77	69.22	75.99	70	-0.0279143	1.91412	0.00929271	0.923204	0.999827
1574	CARF	64	66.91	57.12	115.54	67.93	72	0.433792	1.94855	1.75974	0.184657	0.999827
1575	CARHSP1	1176	1082	1265	1462	1019	891	-0.0674101	5.86796	0.106254	0.74445	0.999827
1576	CARKD	350.75	341.79	455.33	390.99	363.83	350.87	-0.0547326	4.2578	0.113591	0.736092	0.999827
1577	CARM1	841	834	962	1027	868	779	0.0156939	5.49164	0.0113418	0.915187	0.999827
1578	CARS	844.79	899.51	938.02	1327	965.9	830.31	0.213337	5.62064	1.16506	0.280419	0.999827
1579	CARS2	543	535	622	531	593	547	-0.0298375	4.83733	0.0529026	0.818087	0.999827
1580	CASC10	63	81	72	108	29	39	-0.296528	1.77639	0.307856	0.578999	0.999827
1581	CASC3	1459.64	1451.03	1635.27	1668.53	1461.03	1539.86	0.0355926	6.28658	0.0817159	0.774985	0.999827
1582	CASC4	1543	1408	1492.01	1430	1478	1219	-0.115572	6.18144	0.849129	0.356799	0.999827
1583	CASC5	1244.01	1276.02	1402.15	1053.1	1183.02	1159	-0.213363	5.95382	3.27208	0.0704681	0.999827
1584	CASD1	557	525	578	766	544	551	0.160866	4.90209	0.747584	0.387242	0.999827
1585	CASK	3167	3193	3450	3586	2607	2428	-0.191219	7.28588	1.16433	0.28057	0.999827
1586	CASKIN2	221	214	235	381	249	204	0.309973	3.6802	1.34493	0.246166	0.999827
1587	CASP10	613.86	467.05	646	307	493	451	-0.469388	4.6579	4.47721	0.0343498	0.999827
1588	CASP2	1590.01	1630	1767	1453	1573	1589	-0.116823	6.34566	1.02279	0.311858	0.999827
1589	CASP3	1563	1397	1636	1236	1691	1597	-0.0287779	6.27016	0.0354206	0.850717	0.999827
1590	CASP6	416	376	436	591	457	427	0.259946	4.52099	2.10657	0.146668	0.999827
1591	CASP7	971	1023	1123	775	1044	1131	-0.0833794	5.68424	0.226632	0.634032	0.999827
1592	CASP8	1097	1144	1185.19	885.01	1218	1237.09	-0.0432871	5.84159	0.0682351	0.793924	0.999827
1593	CASP9	264	230	266	235	183	184	-0.340198	3.53938	2.95809	0.085449	0.999827
1594	CAST	3115	2968	3208	3996	2815	2667	0.0237168	7.31233	0.0163901	0.89813	0.999827
1595	CAT	383	374	402	523	491	393	0.271675	4.44537	2.86403	0.0905801	0.999827
1596	CATSPER2	69.05	100	107.02	142.01	77.49	94.16	0.1852	2.34825	0.300155	0.583785	0.999827
1597	CAV1	3552	4026	4087	4643	3368	3510	-0.0219555	7.61765	0.0165657	0.897589	0.999827
1598	CAV2	2598	2768	2753	3745.01	2400	2449	0.0770798	7.1462	0.136487	0.711799	0.999827
1599	CBFA2T2	696.85	691.32	809.88	751.65	820.04	730.27	0.0615036	5.25238	0.251747	0.615848	0.999827
1600	CBFB	2397	2352	2475	1813	2698	2446	-0.0631033	6.90688	0.144626	0.703725	0.999827
1601	CBL	2301	2218	2343	1878	2264	2048	-0.156784	6.7878	1.74222	0.186858	0.999827
1602	CBLB	230	196	277	286	235	254	0.141617	3.65418	0.515058	0.472957	0.999827
1603	CBLL1	828	834	902	771	941	874	0.00559627	5.44765	0.0018946	0.965281	0.999827
1604	CBR1	1105	1109	1240	859	1279	1227	-0.0437367	5.85138	0.0615031	0.804136	0.999827
1605	CBR3	69	75	84	45	114	108	0.220622	2.09835	0.315184	0.574516	0.999827
1606	CBR4	320	296	270	364	281	292	0.0722311	3.95923	0.133003	0.715339	0.999827
1607	CBS	846	836	865	1136	860	798	0.127184	5.50147	0.548165	0.459069	0.999827
1608	CBWD1	685.45	603.15	704.66	412.41	763.4	690.44	-0.102782	5.03156	0.182739	0.66903	0.999827
1609	CBWD2	538.4	619.95	563.6	605.25	587.59	513.52	-0.0228442	4.86392	0.0233874	0.878454	0.999827
1610	CBWD3	74.43	69.76	105.74	95.65	126.12	95.1	0.339166	2.28623	1.63455	0.201075	0.999827
1611	CBWD5	458.97	433.06	426.04	422.53	516.93	492.82	0.110789	4.54709	0.51487	0.473038	0.999827
1612	CBWD6	150.89	154.95	197.33	176.09	201.86	178.54	0.141858	3.17732	0.522932	0.469594	0.999827
1613	CBWD7	138.01	116.13	104.63	141.1	136.17	128.59	0.166945	2.71782	0.504736	0.477426	0.999827
1614	CBX1	3115	2978	3223	3313	3154	2973	0.012905	7.3107	0.013304	0.908173	0.999827
1615	CBX2	301	268	360	214	275	249	-0.335062	3.82512	3.36457	0.0666128	0.999827
1616	CBX3	8777	8155.98	9223	8115.99	9458.97	9002.96	0.0172084	8.80075	0.0210462	0.884653	0.999827
1617	CBX4	424	397	452	483	427	413	0.0509191	4.46315	0.119958	0.72908	0.999827
1618	CBX5	5298.11	5567	5494.02	6338	5002.03	4754.87	-0.0303788	8.10258	0.0387796	0.843886	0.999827
1619	CBX6	1814	1752	1972	2316	1935	1746	0.109743	6.60926	0.588725	0.442913	0.999827
1620	CBX7	188	167	217	295	203	159	0.196632	3.38969	0.515566	0.472739	0.999827
1621	CBX8	298	277	281	312	310	238	-0.00357404	3.86914	0.000397526	0.984093	0.999827
1622	CBY1	104	115	119	243	159	122	0.625298	2.88516	4.11808	0.0424272	0.999827
1623	CC2D1A	462.25	452	514	768	386.01	444	0.161751	4.68518	0.320775	0.571142	0.999827
1624	CC2D1B	687	679	775	778	724	727	0.0543306	5.21167	0.185501	0.666688	0.999827
1625	CC2D2A	321	312	326	288.95	342	330	-0.0042166	4.03069	0.000728008	0.978474	0.999827
1626	CCAR1	3186.47	3175	3459.01	3027.73	3509.59	3236	-0.0135588	7.37293	0.0147013	0.903494	0.999827
1627	CCAR2	1562	1538	1730	1661	1553	1476	-0.0471933	6.33276	0.165668	0.683991	0.999827
1628	CCBE1	1342.66	1390	1461	1563	1361	1332	0.0158933	6.16185	0.0155662	0.90071	0.999827
1629	CCBL1	153	139	160	199	181	127	0.157306	3.0358	0.442615	0.505863	0.999827
1630	CCBL2	510.99	553.88	629.01	489.63	626	541.69	-0.0374757	4.82804	0.0627783	0.802157	0.999827
1631	CCDC101	65	68	86	77	67	87	0.0781428	1.96624	0.0842688	0.771594	0.999827
1632	CCDC102A	175	205	209	147	131	138	-0.505885	3.10568	6.28601	0.0121695	0.76838
1633	CCDC103	25.52	27.2	32.8	36.62	27.91	23.23	0.0330752	0.646865	0.00936638	0.922901	0.999827
1634	CCDC104	353	259	351	532	393	366	0.420205	4.25942	3.69619	0.0545369	0.999827
1635	CCDC106	24	35	32	29	23	16	-0.426681	0.532168	1.31105	0.252205	0.999827
1636	CCDC107	110	78	81	68	105	110	0.0635932	2.25567	0.0417762	0.838047	0.999827
1637	CCDC109B	575	562	713	634	525	556	-0.109472	4.91805	0.491857	0.4831	0.999827
1638	CCDC110	22	9	12	35	27	11	0.743015	0.112928	1.81362	0.178074	0.999827
1639	CCDC112	183	134	202	166	172	167	-0.0405127	3.12895	0.0349458	0.851709	0.999827
1640	CCDC113	107	110.68	102	146	109	100	0.14261	2.53958	0.307657	0.579121	0.999827
1641	CCDC115	403	382	383	382	386	350	-0.0716202	4.28157	0.240706	0.623696	0.999827
1642	CCDC117	1536	1519	1573	995	1494	1253	-0.316836	6.14708	3.73093	0.0534136	0.999827
1643	CCDC12	270	253	282	275	283	307	0.0994204	3.83112	0.372708	0.541532	0.999827
1644	CCDC120	200	230	201	268	253	184	0.147454	3.51123	0.460728	0.497284	0.999827
1645	CCDC122	56.5	88.11	60.78	84	98.59	75.01	0.310881	2.00708	1.06463	0.302162	0.999827
1646	CCDC124	730	734	833	592	844	791	-0.0505528	5.26039	0.0922975	0.761276	0.999827
1647	CCDC125	219.08	186	215.02	235.03	203.02	181.99	-0.00608045	3.4045	0.000961328	0.975265	0.999827
1648	CCDC126	176	154	175	159	209	209	0.18615	3.20963	0.783203	0.376163	0.999827
1649	CCDC127	407.08	442.18	427	431.99	472.75	459.2	0.0880901	4.48838	0.382339	0.536354	0.999827
1650	CCDC130	197	229	223	245	226	254	0.15485	3.55287	0.707845	0.40016	0.999827
1651	CCDC132	545	564	620	636	591	534	0.020917	4.88786	0.0232978	0.878685	0.999827
1652	CCDC134	206	225	204	109	210	179	-0.363283	3.27624	1.69885	0.192438	0.999827
1653	CCDC136	38	50	55	110	35	39	0.36493	1.5206	0.497693	0.480516	0.999827
1654	CCDC137	987	911	1024	629	1081	1075	-0.0758312	5.59552	0.111787	0.738118	0.999827
1655	CCDC138	536	564	656	458	588	637	-0.063704	4.86669	0.132173	0.716189	0.999827
1656	CCDC14	2451	2482	2711	4134	2711	2477	0.282007	7.16605	1.708	0.191246	0.999827
1657	CCDC142	210.18	185.98	196.46	174.39	172.87	160.66	-0.229895	3.23503	1.51578	0.218259	0.999827
1658	CCDC144A	212.26	216.48	195.3	345.47	298.42	238.6	0.488529	3.68331	5.50689	0.0189417	0.999827
1659	CCDC148	50	37	59	65	51	42	0.112493	1.4156	0.123028	0.725774	0.999827
1660	CCDC149	350	354	387	364	320	295	-0.161668	4.13821	1.04492	0.30668	0.999827
1661	CCDC15	81	56	60	87	77	54	0.134138	1.85253	0.179248	0.67202	0.999827
1662	CCDC150	270	209.01	249	190	261	259	-0.0424093	3.61621	0.0396215	0.842222	0.999827
1663	CCDC157	32.42	49.99	52	47	49.04	33.31	-0.0623839	1.21945	0.0357922	0.849945	0.999827
1664	CCDC159	13	10	14	21	34	26	1.11526	0.13432	7.99502	0.00469062	0.455288
1665	CCDC163P	53	51	36	66	59	53	0.331865	1.48352	1.13558	0.286588	0.999827
1666	CCDC167	104	117	138	105	130	112	-0.0538502	2.59999	0.0568114	0.811609	0.999827
1667	CCDC169	66	68	99	74	124	80	0.248927	2.13874	0.652943	0.419063	0.999827
1668	CCDC171	37	22	26	32	27	43	0.259518	0.753922	0.464373	0.495587	0.999827
1669	CCDC174	239	224	278	250	248	244	-0.00105629	3.65925	4.06e-05	0.994917	0.999827
1670	CCDC176	60	67	53	61.85	77.9	40.53	-0.0163844	1.65399	0.00243784	0.960621	0.999827
1671	CCDC18	455	446	480	584	507	445	0.146848	4.63042	0.883348	0.347286	0.999827
1672	CCDC180	111.25	102.27	115.14	135.42	106.73	72.25	-0.0721499	2.4687	0.0617454	0.803758	0.999827
1673	CCDC19	37	20	25	14	32	15	-0.442527	0.388695	0.936393	0.333207	0.999827
1674	CCDC22	339	374	371	223	342	342	-0.26475	4.0831	1.52076	0.217505	0.999827
1675	CCDC23	197	133	160	113	145	159	-0.238422	2.95973	0.836458	0.360412	0.999827
1676	CCDC24	15	23.98	21	53	19	21	0.626788	0.482122	1.48237	0.223404	0.999827
1677	CCDC25	602	587	685	622	677	654	0.0552052	5.02006	0.189804	0.66308	0.999827
1678	CCDC28A	169	203	164	222	175	120	-0.0659268	3.17254	0.0538499	0.816495	0.999827
1679	CCDC28B	58	51	84	100	95	60	0.399455	1.95436	1.54126	0.214431	0.999827
1680	CCDC34	247	232	263	284	305	281	0.223558	3.77899	2.05998	0.151212	0.999827
1681	CCDC40	25	11	23	20	30	18.01	0.197019	0.229961	0.214537	0.643234	0.999827
1682	CCDC41	332	277	346	414	410	361	0.306127	4.18431	3.83335	0.0502425	0.999827
1683	CCDC43	731	630	690	556	840	822	0.105134	5.17819	0.288192	0.591381	0.999827
1684	CCDC47	3337	3450	3616	2347	3603	3555	-0.137378	7.39644	0.535142	0.464453	0.999827
1685	CCDC50	3027	2861	3123	3176	2817	2677.08	-0.0613373	7.22581	0.24943	0.617477	0.999827
1686	CCDC51	303	252	286	219	299	317	-0.0160909	3.83615	0.00596025	0.938462	0.999827
1687	CCDC53	152	137	168	208	157	132	0.116744	3.02911	0.228084	0.632948	0.999827
1688	CCDC57	309.11	361.31	343	542.01	348	292	0.214482	4.22347	0.661561	0.416009	0.999827
1689	CCDC58	564	541	617	354	692	620	-0.0555799	4.84388	0.0475907	0.82731	0.999827
1690	CCDC59	951	1020	988	799	1242	1139	0.0939147	5.70102	0.251396	0.616094	0.999827
1691	CCDC6	2433	2316	2566	2143	2757	2367	-0.0175115	6.94632	0.0191015	0.890076	0.999827
1692	CCDC61	35	19	49	71	30	35	0.412304	1.08335	0.693655	0.404924	0.999827
1693	CCDC64	496	446	497	371	422	405	-0.270713	4.48596	3.64105	0.0563712	0.999827
1694	CCDC66	207	200	221	297	262	210	0.284939	3.57373	2.10757	0.146572	0.999827
1695	CCDC7	11	18	22	18	21	22	0.255257	0.0671822	0.415901	0.518989	0.999827
1696	CCDC71	131	134	154	238	154	133	0.321456	3.01464	1.30252	0.253753	0.999827
1697	CCDC71L	278	323	311	556	314	334	0.396405	4.17189	2.17913	0.139894	0.999827
1698	CCDC74A	49.97	53.84	67.01	105.96	78.02	43.27	0.405029	1.79065	1.11964	0.289996	0.999827
1699	CCDC74B	19.03	17.16	20.99	26.04	19.98	19.73	0.196226	0.190224	0.290072	0.590174	0.999827
1700	CCDC77	487	491	526	544	461	463	-0.0397744	4.65825	0.0726963	0.787451	0.999827
1701	CCDC80	1699	2122	1974	1667	2137	2346	0.0793311	6.66167	0.194095	0.65953	0.999827
1702	CCDC82	991	898	1159	954	1074	1014	-0.00568473	5.68746	0.00196262	0.964664	0.999827
1703	CCDC84	208	245	241	294	263	219	0.153197	3.64748	0.627702	0.4282	0.999827
1704	CCDC85B	101	105	111	90	105	117	-0.0275362	2.43946	0.0137756	0.906567	0.999827
1705	CCDC85C	465	490	469	490	400	428	-0.117809	4.54428	0.537749	0.463367	0.999827
1706	CCDC86	744	765	836	466	825	794	-0.17639	5.23062	0.577269	0.447385	0.999827
1707	CCDC88A	2249	2287	2306	2096	2596	2322	0.0267539	6.87393	0.0465552	0.82917	0.999827
1708	CCDC88B	20	31	29	17	14	10	-0.965256	0.169628	5.84279	0.015641	0.898072
1709	CCDC88C	284	248	294	278	197	190	-0.316217	3.66843	2.10527	0.146792	0.999827
1710	CCDC9	228	261	261	227	207	229	-0.182377	3.59279	1.03261	0.309547	0.999827
1711	CCDC90B	361.01	355	464.04	499	435.01	402.81	0.178612	4.41646	1.14127	0.285385	0.999827
1712	CCDC91	675	679	755	740	684	707	0.0111012	5.16871	0.00755332	0.930743	0.999827
1713	CCDC92	320	344	305	407	285	279	-0.00542614	4.04808	0.000618858	0.980153	0.999827
1714	CCDC93	1731	1664	1897	2342	1709	1622	0.0966082	6.5367	0.305579	0.580406	0.999827
1715	CCDC94	171	169	191	156	172	173	-0.0885106	3.14216	0.221733	0.637722	0.999827
1716	CCDC96	56	36	39	50	69	43	0.290798	1.3656	0.736651	0.390736	0.999827
1717	CCDC97	408	389	460	313	431	409	-0.129675	4.35513	0.557391	0.455314	0.999827
1718	CCHCR1	628	697	730	542	669	622	-0.171597	5.04336	1.45167	0.22826	0.999827
1719	CCL20	2813	2959	2959	33	3114	2995	-0.519943	6.97542	0.219412	0.639488	0.999827
1720	CCL28	380.01	270	370	217	251	229	-0.553602	3.86886	8.36197	0.00383155	0.433733
1721	CCL5	28.16	8.91	16.62	25.3	19.98	21.87	0.316246	0.168565	0.461829	0.49677	0.999827
1722	CCM2	685	684	671	507.03	735	699.17	-0.0810208	5.07857	0.206617	0.649432	0.999827
1723	CCM2L	255	247	309	146	186	189	-0.640625	3.50543	10.5803	0.00114301	0.202595
1724	CCNA2	4309	3955	4617	3691	4315	3875	-0.122608	7.70987	1.13084	0.287596	0.999827
1725	CCNB1	4565	4331	4703	4181	4402	4204	-0.0951568	7.80287	0.782046	0.376516	0.999827
1726	CCNB1IP1	996.02	961.01	955	1075	1013	988.35	0.0715437	5.66675	0.330694	0.565251	0.999827
1727	CCNB2	1351	1274	1390	1308	1278	1159	-0.107095	6.03856	0.856912	0.354604	0.999827
1728	CCNC	2885	2899	3029	2982	3536	2886	0.0842231	7.26732	0.507795	0.476095	0.999827
1729	CCND1	3346	3136	3758	2885	3116	2774	-0.22769	7.32879	4.20225	0.0403704	0.999827
1730	CCND2	218	252	244	703	260	238	0.746072	4.02859	2.81427	0.0934294	0.999827
1731	CCND3	1796	1846	2059	1289	2002	1941	-0.129712	6.5315	0.468769	0.493554	0.999827
1732	CCNDBP1	256	250	255	352	219	189	-0.00865149	3.69776	0.0010088	0.974662	0.999827
1733	CCNE1	624	598	683	392	656	605	-0.211581	4.91488	0.998152	0.317758	0.999827
1734	CCNE2	2029	1937	2131	1314	2221	1973	-0.155186	6.61725	0.594143	0.440822	0.999827
1735	CCNF	1079	1023	1196	683	998	1018	-0.29358	5.66679	2.56109	0.109523	0.999827
1736	CCNG1	3001	2926	3245	3900	2972	2617	0.0436986	7.30295	0.0644127	0.799653	0.999827
1737	CCNG2	2028	1950	2086	1979	1615	1316	-0.312128	6.53803	3.39695	0.0653172	0.999827
1738	CCNH	757	828	810	966	1019	978	0.299479	5.50566	6.04262	0.0139645	0.849683
1739	CCNI	4843	4679	5216	5143	5191	4720	0.024601	7.97712	0.05129	0.820834	0.999827
1740	CCNJ	608	594	693	520	685	707	0.00903408	5.01275	0.00296229	0.956595	0.999827
1741	CCNJL	148	140	169	145	162	178	0.0831865	3.01201	0.161696	0.6876	0.999827
1742	CCNK	1759	1653	1750	968	1678	1684	-0.261356	6.3293	1.29353	0.255399	0.999827
1743	CCNL1	2180	2199	2292	3326	2297	2096	0.204708	6.92917	1.0598	0.303261	0.999827
1744	CCNL2	1624	1786	1774	3388	1579	1670	0.353235	6.64749	1.23866	0.26573	0.999827
1745	CCNO	30	24	30	45	32	17	0.153351	0.682515	0.134746	0.713562	0.999827
1746	CCNT1	2147	2167	2255	1856	2245	2031	-0.107381	6.74842	0.812916	0.36726	0.999827
1747	CCNT2	1400	1457	1615	1427	1377	1442	-0.0782817	6.20651	0.442049	0.506135	0.999827
1748	CCNY	1015	1121	1175	1190	1069	996	-0.0302367	5.79796	0.0527061	0.81842	0.999827
1749	CCNYL1	1466	1409	1557	1207	1577	1453	-0.0718994	6.19743	0.279857	0.596795	0.999827
1750	CCP110	733	752	788	804	709	675	-0.0609202	5.24209	0.20415	0.651392	0.999827
1751	CCPG1	820	865	874	1009.56	1039	941.69	0.216963	5.55564	3.39233	0.0655005	0.999827
1752	CCRN4L	366	409	477	344	496	464	0.054333	4.4387	0.0813324	0.7755	0.999827
1753	CCS	161	156	200	211	158	182	0.0925837	3.19097	0.177414	0.673605	0.999827
1754	CCSAP	905	897	940	517	827	830	-0.342165	5.38182	2.70845	0.0998181	0.999827
1755	CCSER1	12	26	18	31	22	12	0.200262	0.169759	0.170035	0.680081	0.999827
1756	CCSER2	1524	1800	1758	1162	1776	1676	-0.147878	6.3595	0.607822	0.435609	0.999827
1757	CCT2	6202	6101	6600	5489	7259	7068	0.0614973	8.3554	0.180961	0.670548	0.999827
1758	CCT3	8137.04	8271	8697	7255	9556	9086	0.0374589	8.75287	0.0703176	0.790875	0.999827
1759	CCT4	8112	7989	8687	8762	9711	9016	0.142682	8.7882	1.682	0.194659	0.999827
1760	CCT5	8761	8895	9116	6794	9789	9427	-0.0497751	8.80277	0.0884908	0.766105	0.999827
1761	CCT6A	10292	9817.99	10724	8390	11850	11069	0.0145959	9.03742	0.00865007	0.925899	0.999827
1762	CCT7	7139	7177	7492	6008	8026	7586	-0.0202694	8.52115	0.0198803	0.887872	0.999827
1763	CCT8	5294.01	5418	5570	4154	6228	6090	0.00890856	8.1145	0.00244446	0.960567	0.999827
1764	CCZ1	1641.64	1733.48	1765.72	1208.95	1780.94	1659.66	-0.15336	6.37335	0.821684	0.364688	0.999827
1765	CCZ1B	1013.36	770.52	973.28	592.05	982.06	900.34	-0.162867	5.46931	0.547614	0.459294	0.999827
1766	CD109	5861	6038	6617.07	5811	6939	5678	-0.0148556	8.2863	0.015301	0.901555	0.999827
1767	CD151	1630	1596	1775	2249	1636	1612	0.132718	6.47442	0.606377	0.436155	0.999827
1768	CD164	9079	8914	10038	8923	9666	8406	-0.0607996	8.86147	0.298558	0.584788	0.999827
1769	CD209	85	71	74	4	85	109	-0.222449	1.89756	0.0620462	0.803291	0.999827
1770	CD22	59	55	57	75	75.64	68	0.346291	1.76418	1.87759	0.170609	0.999827
1771	CD247	16	20	23	20	19	18	-0.0534117	0.113585	0.0210697	0.884589	0.999827
1772	CD274	165	223	163	126	267	290	0.296699	3.40034	0.669995	0.413053	0.999827
1773	CD276	1577.47	1542.99	1832	1838.07	1740	1539.97	0.0430634	6.41251	0.121228	0.727707	0.999827
1774	CD2AP	4403	4575	4682	7989	4723	4349	0.315489	8.02309	1.57178	0.209949	0.999827
1775	CD2BP2	923	968	974	1004	1075	953	0.0734488	5.64318	0.391517	0.531503	0.999827
1776	CD302	135.35	96.69	135.68	160.8	132.56	134.86	0.217706	2.77183	0.814221	0.366875	0.999827
1777	CD320	601	617	660	644	593	580	-0.0529127	4.97091	0.162957	0.686449	0.999827
1778	CD3EAP	627	629	651	475	699	733	-0.00661514	5.0168	0.00112484	0.973245	0.999827
1779	CD40	1722	1557	1896	1005	1720	1624	-0.256375	6.33191	1.39644	0.23732	0.999827
1780	CD44	12473	12170	13748	7046	13689	13011	-0.193044	9.2519	0.57383	0.448741	0.999827
1781	CD46	7152.97	6882	7726	11650	7103	6435	0.207158	8.63391	0.726249	0.394102	0.999827
1782	CD47	2687	2658	2778	2468	2586	2484	-0.114642	7.05111	1.13837	0.285997	0.999827
1783	CD55	978	1025	969	783	1214.7	1097	0.0473358	5.68432	0.0643772	0.799707	0.999827
1784	CD58	412	348	433	266	408	435	-0.10881	4.28999	0.230801	0.630931	0.999827
1785	CD59	6531	6337	6862	4865	7661.41	7363	0.00421217	8.38831	0.000484892	0.982432	0.999827
1786	CD63	9476	8872	10369	7356	10944	10177	-0.0181937	8.91683	0.011274	0.91544	0.999827
1787	CD68	2096.37	1890.34	2241.13	833.89	2551.06	2202.89	-0.165832	6.64145	0.187825	0.664733	0.999827
1788	CD70	963	927	1103	714	999	857	-0.226135	5.55707	2.2194	0.136286	0.999827
1789	CD74	363	370	418	1538	349	332	0.948001	4.84042	2.42544	0.11938	0.999827
1790	CD81	2562	2618	2789	3061	2654	2633	0.0620724	7.11022	0.250192	0.61694	0.999827
1791	CD82	1639.76	1573	1730.55	488.15	1873	1753.53	-0.274308	6.25988	0.35689	0.550239	0.999827
1792	CD83	451	406	471	275	512	448	-0.112998	4.44299	0.21642	0.641781	0.999827
1793	CD9	92	99	87	21	57	49	-1.14196	1.82027	8.27226	0.00402555	0.437578
1794	CD97	1110.71	1257.27	1239.67	1288.69	1090.3	1029.67	-0.0884252	5.89445	0.375318	0.54012	0.999827
1795	CD99	303	305	355	536	345.5	310.5	0.304739	4.19537	1.54821	0.213399	0.999827
1796	CD99L2	453	499	498	735	503	448	0.211158	4.7354	0.910558	0.339966	0.999827
1797	CDA	31	22	31	10	28	29	-0.328938	0.462044	0.527148	0.467808	0.999827
1798	CDADC1	58	90	54	76	76	70	0.120478	1.8863	0.142963	0.705353	0.999827
1799	CDAN1	280	294	291	337	260	233	-0.0668484	3.85276	0.111281	0.73869	0.999827
1800	CDC123	1832	1834	1913	1422	2077	2027	-0.0213531	6.55504	0.0153859	0.901284	0.999827
1801	CDC14A	189	146	175	199	164	113	-0.108025	3.07613	0.161804	0.687501	0.999827
1802	CDC14B	1505.39	1537	1556	1552.29	1570	1390.59	-0.0353179	6.27013	0.0939005	0.759276	0.999827
1803	CDC16	876	902	974	1047	965	902	0.0769529	5.5855	0.385734	0.53455	0.999827
1804	CDC20	3848	3841	4137	2841.43	3710.02	3732.35	-0.207562	7.54793	2.02521	0.154707	0.999827
1805	CDC23	1249	1099	1278	1426	1300	1257	0.130762	6.01011	1.09063	0.296332	0.999827
1806	CDC25A	1111	1022	1188	662	1263	1285	-0.0546218	5.78932	0.0431808	0.835385	0.999827
1807	CDC25B	2252	2272	2474	2467	2304	2193	-0.0123452	6.88496	0.0117662	0.913621	0.999827
1808	CDC25C	385	386	397	480	325	300	-0.0859523	4.27368	0.150634	0.697931	0.999827
1809	CDC26	393.65	372.43	430.05	486	409.72	460.36	0.17872	4.43951	1.32208	0.250219	0.999827
1810	CDC27	3487.96	3680	3948.99	3057	3674	3388.96	-0.142153	7.48906	1.4171	0.233881	0.999827
1811	CDC34	885	899	907	862	857	951	-0.0166411	5.50792	0.016186	0.898763	0.999827
1812	CDC37	3360	3307	3699	2866	3663	3657	-0.0304497	7.44194	0.0478616	0.826827	0.999827
1813	CDC37L1	171	171	190	175	200	196	0.0966735	3.23689	0.275046	0.599967	0.999827
1814	CDC40	1274	1237	1313	978	1337	1238	-0.114018	5.96546	0.591713	0.441758	0.999827
1815	CDC42	8425	8084	8826	6063	9211	8574	-0.0949657	8.70004	0.291291	0.589395	0.999827
1816	CDC42BPA	1511	1538	1714	1362	1424	1479	-0.163187	6.25677	1.94377	0.16326	0.999827
1817	CDC42BPB	3381	3267	3750	3183	3241	2975	-0.150869	7.38759	1.9625	0.161246	0.999827
1818	CDC42EP1	696	697	767	659	698	736	-0.0497202	5.17324	0.147798	0.700648	0.999827
1819	CDC42EP2	190	213	279	158	235	254	-0.075253	3.50102	0.086841	0.768232	0.999827
1820	CDC42EP3	1789	2438	2004	3930	1829	1737	0.259184	6.8639	0.540057	0.462409	0.999827
1821	CDC42EP4	1043	1021	1224	664	942	815	-0.44744	5.59442	8.19606	0.00419814	0.437578
1822	CDC42EP5	34	28	34	38	42	45	0.375111	0.97855	1.54094	0.214478	0.999827
1823	CDC42SE1	1642	1615	1784	1725	1848	1753	0.0736197	6.45546	0.459825	0.497706	0.999827
1824	CDC42SE2	1864	1728	2006	1041	1534	1466	-0.476056	6.35026	7.63318	0.00573043	0.511378
1825	CDC45	1153	1070	1238	865	1153	1113	-0.150082	5.80286	1.0128	0.314233	0.999827
1826	CDC5L	2081	1908	2191	2127	2341	1988	0.0560375	6.73971	0.241883	0.622849	0.999827
1827	CDC6	2468	2399	2495	1927	2408	2290	-0.160003	6.888	1.53234	0.215762	0.999827
1828	CDC7	915	853	934	874	986	970	0.060671	5.55134	0.245114	0.620537	0.999827
1829	CDC73	1854	1985	2105	1706	2141	1995	-0.0317361	6.64018	0.059685	0.806995	0.999827
1830	CDCA2	1246	1173	1381	814	1398	1102	-0.206321	5.91047	1.06994	0.300959	0.999827
1831	CDCA3	946	962	1084	960	934	959	-0.0722576	5.63043	0.370346	0.542816	0.999827
1832	CDCA4	1782	1542	1901	1260	1735	1611	-0.187176	6.37782	1.44193	0.229827	0.999827
1833	CDCA5	1543	1552	1713	1257	1492	1564	-0.16115	6.27162	1.43104	0.231595	0.999827
1834	CDCA7	1113	1111	1297	2171	1258	1180	0.386556	6.1055	2.25407	0.133263	0.999827
1835	CDCA7L	1334	1067	1341	1653	1006	869	-0.0882528	5.94426	0.112498	0.737318	0.999827
1836	CDCA8	2102	1991	2190	1811	1894	2071	-0.125486	6.6748	1.03154	0.309798	0.999827
1837	CDCP1	2716	2580	2909	2608	2160	1804	-0.326287	6.96631	4.22321	0.0398747	0.999827
1838	CDH16	56	76	68	94	53	78	0.167882	1.88937	0.254448	0.61396	0.999827
1839	CDH17	30	42	37	84	28	24	0.313417	1.12172	0.326098	0.567966	0.999827
1840	CDH2	2900	3144	3126	3358	3317	3356	0.123102	7.34534	1.147	0.284177	0.999827
1841	CDH24	356	419	399	633	359	375	0.214948	4.4347	0.65283	0.419103	0.999827
1842	CDH6	3294.54	2416.4	3829	8109	2757.22	2611	0.503786	7.60474	1.15778	0.281926	0.999827
1843	CDHR1	20	16	7	10	30	26	0.588956	0.0350571	1.07301	0.300267	0.999827
1844	CDIP1	503	585	558	521	579	530	-0.0224678	4.798	0.0253658	0.873459	0.999827
1845	CDIPT	688	677	764	844	727	667	0.0671594	5.21038	0.219743	0.639236	0.999827
1846	CDK1	7000	6550	7350	5001	7748	6776	-0.106473	8.41646	0.372721	0.541525	0.999827
1847	CDK10	439	472	492.41	708.78	389	435	0.125003	4.64211	0.230706	0.631001	0.999827
1848	CDK11A	1096.43	1060.27	1111.27	1208.22	1030.04	1015.46	-0.0122154	5.78926	0.00839034	0.927017	0.999827
1849	CDK11B	1095.4	1185.99	1242.51	1191.31	1090.1	1081.15	-0.0727066	5.8671	0.348132	0.555172	0.999827
1850	CDK12	2934	2903	3001	2365	3090	2858	-0.0967496	7.18161	0.512595	0.474018	0.999827
1851	CDK13	1451	1409	1654	1420	1540	1349	-0.0724542	6.22191	0.406991	0.523501	0.999827
1852	CDK14	173	194	208	650	200	163	0.815116	3.75941	2.31567	0.128076	0.999827
1853	CDK15	92	134	83	129	113	98	0.121792	2.48679	0.164947	0.684642	0.999827
1854	CDK16	2568	2688	2781	2575	2545	2557	-0.0718731	7.0562	0.420479	0.516698	0.999827
1855	CDK17	929	928	1039	1074	1123	1003	0.138033	5.68988	1.46552	0.226054	0.999827
1856	CDK18	220	218	233	445	229	218	0.406812	3.73674	1.6297	0.201744	0.999827
1857	CDK19	1234	1254	1365	1440	1206	1011	-0.0817175	5.99086	0.269965	0.603356	0.999827
1858	CDK2	2298	2193	2385	2615	2176	2120	0.00217002	6.86741	0.000261453	0.987099	0.999827
1859	CDK20	130	136	119	181	154	141	0.296048	2.886	1.72388	0.189195	0.999827
1860	CDK2AP1	2193.45	2245.94	2469.03	1716.82	2275.07	2190	-0.166228	6.79148	1.34374	0.246375	0.999827
1861	CDK2AP2	438	339	433	551	347	345	0.0367783	4.38209	0.022648	0.880376	0.999827
1862	CDK3	22.85	31.97	43.69	19.98	32.28	14.8	-0.558958	0.58148	1.81964	0.177356	0.999827
1863	CDK4	4648	4170	4888	4645	5308	4796	0.0998277	7.91025	0.75491	0.384926	0.999827
1864	CDK5	275	264	290	280	317	271	0.0588551	3.85242	0.143153	0.705166	0.999827
1865	CDK5R1	364	327	388	173	404	366	-0.20208	4.10258	0.403709	0.52518	0.999827
1866	CDK5RAP1	926	869	948	734	1011	988	-0.012088	5.53643	0.00567961	0.939926	0.999827
1867	CDK5RAP2	2381	2287	2565	2247	2352	2311	-0.0708925	6.90344	0.430699	0.511646	0.999827
1868	CDK5RAP3	829	859	1025	1636	870.86	905	0.331089	5.69798	1.44821	0.228815	0.999827
1869	CDK6	4810	4904	5252	10161	4980	4653	0.400073	8.20124	1.58834	0.207563	0.999827
1870	CDK7	809	789	832	1043	870	799	0.15192	5.44635	1.06134	0.30291	0.999827
1871	CDK8	616	574	575	528	672	606	0.0233975	4.92188	0.0244615	0.875716	0.999827
1872	CDK9	617	650	681	743	642	652	0.0595571	5.07999	0.183876	0.668064	0.999827
1873	CDKAL1	328	273	348.74	329	304	317.02	-0.00196363	4.0147	0.000143142	0.990454	0.999827
1874	CDKL1	76	75	90	57	96	102	0.0778422	2.10214	0.0642188	0.799948	0.999827
1875	CDKL2	136	135	164	445	87	77	0.488036	3.16031	0.512513	0.474053	0.999827
1876	CDKL3	25.79	41.22	21.1	36.8	42.2	35.31	0.356385	0.861334	0.90522	0.341386	0.999827
1877	CDKL5	285	323	331	192	292	269	-0.326119	3.84883	2.45682	0.117016	0.999827
1878	CDKN1A	949	853	1043	1391	1250	1019	0.358102	5.7823	5.55083	0.0184719	0.999827
1879	CDKN1B	783	734	908	898	831	672	-0.0191226	5.35236	0.0159635	0.899457	0.999827
1880	CDKN1C	269	255	346	461	321	268	0.270497	4.02769	1.19372	0.27458	0.999827
1881	CDKN2A	2000	1887	1993	2051	2274.88	2005	0.0982407	6.6915	0.765671	0.38156	0.999827
1882	CDKN2AIP	1301	1369	1434	1922	1025	888	-0.10249	6.07241	0.115232	0.734265	0.999827
1883	CDKN2AIPNL	428	427	366	352	519	390	0.0305907	4.39908	0.0236019	0.877902	0.999827
1884	CDKN2B	570	549	623	201	880.12	1000	0.251597	5.01886	0.22469	0.635489	0.999827
1885	CDKN2C	316	346	353	253	322	286	-0.245315	3.9969	2.21397	0.136766	0.999827
1886	CDKN2D	263	238	262	187	219	227	-0.275031	3.57469	2.32679	0.127164	0.999827
1887	CDKN3	1188	1180	1311	805	1382	1229	-0.11499	5.90793	0.30741	0.579274	0.999827
1888	CDON	300	249	338	188	271	251	-0.324527	3.76393	2.4388	0.118367	0.999827
1889	CDPF1	57	65	70	74	57	59	-0.0186601	1.73679	0.00461887	0.945816	0.999827
1890	CDR2	1179.64	1182.97	1218.46	1226.84	1091.04	1057.91	-0.0915234	5.88225	0.5288	0.467112	0.999827
1891	CDR2L	587	601	576	336	650	644	-0.123954	4.8493	0.209866	0.646872	0.999827
1892	CDRT4	115.89	137.99	191	137.1	161.19	143.38	-0.0103171	2.92162	0.00181649	0.966004	0.999827
1893	CDS1	216	212	226	543	229	186	0.546115	3.78064	1.6969	0.192694	0.999827
1894	CDS2	1514	1511	1613	2002	1476.04	1268	0.0269802	6.31244	0.0203133	0.886666	0.999827
1895	CDT1	552	568	617.07	675	559	573	0.0529549	4.91113	0.128479	0.720014	0.999827
1896	CDV3	9847	9281	10208	8004	10001	9520	-0.0986279	8.90975	0.574282	0.448562	0.999827
1897	CDYL	1142	1276	1359	995	1371	1175	-0.100882	5.95258	0.452538	0.501132	0.999827
1898	CDYL2	122	124	130	151	109	90	-0.110023	2.64213	0.167689	0.682174	0.999827
1899	CEACAM1	33	24	32	45.01	22	24	0.0308225	0.699951	0.00580879	0.939248	0.999827
1900	CEACAM19	14	24.02	21	31	14	9	-0.134265	0.0806741	0.0648017	0.799062	0.999827
1901	CEBPA	91.39	159	48.29	58.59	63.62	106.51	-0.405674	2.20331	0.604464	0.43688	0.999827
1902	CEBPB	1449	1471	1620	1254	1725	1533	-0.0162057	6.25907	0.0125324	0.910864	0.999827
1903	CEBPD	868	829	931	335	880	877	-0.336213	5.32191	0.881065	0.34791	0.999827
1904	CEBPG	966	891	1004	1342	1033	921	0.198812	5.70508	1.33052	0.248713	0.999827
1905	CEBPZ	2528	2446	2675	2059	2860	2662	-0.0201518	7.00957	0.0181124	0.892942	0.999827
1906	CECR2	318	269.62	349	175	218	217	-0.621548	3.71933	11.052	0.000885917	0.166689
1907	CECR5	710	617	762	545	667	674	-0.151148	5.07474	0.994331	0.318686	0.999827
1908	CELF1	2903	2729	3023	2738	2963	2849	-0.0235198	7.18598	0.0468276	0.828678	0.999827
1909	CELF2	23	28	18	62	18	18	0.493183	0.601852	0.697066	0.403771	0.999827
1910	CELF4	59	66	54	72	59	42	-0.0618093	1.62348	0.0380855	0.845272	0.999827
1911	CELSR1	1394	1430	1558	1992	1438	1295	0.103895	6.26913	0.306652	0.579742	0.999827
1912	CELSR2	726	669	747	1216	657	524	0.157114	5.26662	0.244125	0.621242	0.999827
1913	CELSR3	455	417	491	522	464	372	-0.0114556	4.52927	0.00454732	0.946236	0.999827
1914	CENPA	1139	1214	1257	1083	1084	990	-0.200287	5.84157	2.96644	0.0850086	0.999827
1915	CENPB	2409	2174	2559	2277	2520	2405	0.00712938	6.92309	0.00394988	0.949888	0.999827
1916	CENPBD1	199	235	225.01	194	236	223	-0.0211394	3.48561	0.0126788	0.910348	0.999827
1917	CENPC	541	496	589.95	535	588	520	0.00856424	4.79335	0.0042495	0.948024	0.999827
1918	CENPE	3608	3748	3854	3109	3706	3405	-0.141265	7.50276	1.44053	0.230054	0.999827
1919	CENPF	13471	13074	14361	12691	12607	11008	-0.178942	9.35083	2.36723	0.123907	0.999827
1920	CENPH	587	640	663	611	711	650	0.0541367	5.03365	0.16809	0.681815	0.999827
1921	CENPI	905	976	1030	868	932	911	-0.108335	5.57457	0.824578	0.363845	0.999827
1922	CENPJ	587	581	652	563	706	660	0.0779104	4.99038	0.303975	0.581401	0.999827
1923	CENPK	702	680	725.22	731	846	719	0.115413	5.22187	0.845799	0.357743	0.999827
1924	CENPL	668	726	791	561	764	643	-0.158492	5.13689	1.07485	0.299852	0.999827
1925	CENPM	405	434	529	446	480	451	0.00663937	4.54129	0.00204592	0.963922	0.999827
1926	CENPN	1375	1389	1424	872	1456	1475	-0.146815	6.08135	0.444652	0.504885	0.999827
1927	CENPO	1741	1838	1875	1225	1783	1731	-0.210463	6.43181	1.50084	0.220542	0.999827
1928	CENPP	174	166	200	215	229	208	0.267048	3.34646	2.2905	0.130168	0.999827
1929	CENPQ	636	652	656	514	625	516	-0.241908	4.93254	3.07189	0.0796566	0.999827
1930	CENPT	599	575	673	676	593	643	0.0475886	4.99546	0.116471	0.732894	0.999827
1931	CENPV	374	355	383	408	340	334	-0.0448363	4.22251	0.077002	0.781402	0.999827
1932	CENPW	401	391	443	318	528	458	0.0705344	4.42926	0.113887	0.735761	0.999827
1933	CEP104	687	684	763.3	761	805	704	0.0825513	5.22196	0.462719	0.496356	0.999827
1934	CEP112	104	97	105.02	149	82	103	0.124353	2.4656	0.169557	0.680506	0.999827
1935	CEP120	635	576	655	720	658	614	0.0888033	5.03238	0.428218	0.512864	0.999827
1936	CEP128	255	282	300	272	306	270	0.0121647	3.84231	0.00583277	0.939123	0.999827
1937	CEP135	820	788.99	958	722.05	842	730.01	-0.16721	5.36299	1.72089	0.189579	0.999827
1938	CEP152	580	606	667	536	618	658	-0.0362339	4.95897	0.0610029	0.804918	0.999827
1939	CEP164	370	359	381	362	353	427	0.0375493	4.26114	0.0515881	0.820323	0.999827
1940	CEP170	4819.28	5014.83	5139.25	4406.33	5524.92	5041.97	-0.00826187	7.985	0.00426347	0.947939	0.999827
1941	CEP170B	1700	1755	1929	1388	1763	1802	-0.125195	6.45158	0.749085	0.386766	0.999827
1942	CEP19	69	78	104	102	80	52	-0.103791	2.06766	0.0982331	0.75396	0.999827
1943	CEP192	992	922	1184	1003	1030	952	-0.0563006	5.68577	0.203423	0.651972	0.999827
1944	CEP250	1677	1643	1920	1586	1440	1307	-0.278466	6.34019	4.83407	0.0279028	0.999827
1945	CEP290	470	575	523	855	643	611	0.420123	4.96482	4.74303	0.0294172	0.999827
1946	CEP350	2566	2557	2610	1791	2572	2265	-0.232178	6.92551	2.25679	0.13303	0.999827
1947	CEP41	326	378.87	313	449.01	357.98	379	0.211602	4.23148	1.23948	0.265572	0.999827
1948	CEP44	511	414	490	658	472	437	0.142441	4.66256	0.47096	0.492546	0.999827
1949	CEP55	4360	4117	4313	2762	4272	3780	-0.251904	7.64177	2.05584	0.151624	0.999827
1950	CEP57	1087	1063	1142	1434	1094.01	1000	0.0941896	5.85294	0.311586	0.576709	0.999827
1951	CEP57L1	305	315	381	303	395	348	0.0586515	4.11964	0.121063	0.727884	0.999827
1952	CEP63	325	293	329	423	338	374	0.257758	4.14772	2.28023	0.131032	0.999827
1953	CEP68	405.18	409	476	519	403	352.9	-0.0211819	4.44501	0.0126359	0.910499	0.999827
1954	CEP70	485	574	483	601	574	443	0.0565039	4.7467	0.0966206	0.755923	0.999827
1955	CEP72	86	109	140	103	131	93	-0.0390314	2.5062	0.021095	0.88452	0.999827
1956	CEP76	296	296	339	243	322	270	-0.163901	3.90866	0.927797	0.335436	0.999827
1957	CEP78	420.94	440	484	436.38	479	427.04	-0.00887264	4.51188	0.00428354	0.947817	0.999827
1958	CEP85	885	979	1053	959	1054	1034	0.0579045	5.65907	0.218406	0.640257	0.999827
1959	CEP85L	337	353	383	187	381	352	-0.229774	4.08263	0.67448	0.411494	0.999827
1960	CEP89	429	438	466	481	473	374	-0.0135733	4.49771	0.00776843	0.929766	0.999827
1961	CEP95	777	751	794	853	784	791	0.0587248	5.33277	0.218666	0.640058	0.999827
1962	CEP97	1157	1105.6	1275	1071	1225.26	1060.52	-0.0820402	5.86676	0.494936	0.481734	0.999827
1963	CEPT1	574	585.01	623	782	598	593	0.142235	4.99442	0.732974	0.391921	0.999827
1964	CERCAM	230	228	238	539	202	193	0.421125	3.79776	0.959118	0.327409	0.999827
1965	CERK	763	730	760	803	895	768.24	0.121686	5.32209	0.971463	0.324316	0.999827
1966	CERKL	28	23	26	34	14	10	-0.412087	0.314652	0.678102	0.410241	0.999827
1967	CERS1	73.57	42.09	63.66	170	62.34	37.07	0.583411	1.96142	0.973243	0.323873	0.999827
1968	CERS2	3834	3991	4220	3283	3965	3841	-0.125709	7.61303	1.02506	0.311323	0.999827
1969	CERS4	120	128	133	174	148	120	0.20669	2.81946	0.794982	0.372598	0.999827
1970	CERS5	595	568	668	788.94	718	628	0.216599	5.07089	2.30823	0.12869	0.999827
1971	CERS6	2126	1974	2153	2185	2336	2139	0.0839257	6.77212	0.590144	0.442363	0.999827
1972	CES1	7.37	21.82	10.67	2	47.86	46.21	1.2387	0.322872	1.66349	0.197133	0.999827
1973	CES2	302.83	324.11	331	489	337	332	0.268589	4.17077	1.62035	0.203042	0.999827
1974	CES3	27.56	40.87	51.9	25.99	41.95	26	-0.361432	0.931849	0.948582	0.33008	0.999827
1975	CES4A	56	63	57	37.27	49	49	-0.387368	1.45251	1.82646	0.176547	0.999827
1976	CETN2	650	576	670	801	799	658	0.245086	5.13735	3.11684	0.0774871	0.999827
1977	CETN3	263	250	326	423	375	366	0.470824	4.08926	7.96909	0.00475828	0.458219
1978	CFB	28	39	44	68.54	19	20	-0.0425669	0.963679	0.00547849	0.940997	0.999827
1979	CFDP1	283.68	252	287	349	295.75	254	0.121265	3.87336	0.427387	0.513274	0.999827
1980	CFH	58	52	53	164	54	42	0.667001	1.8809	1.43962	0.2302	0.999827
1981	CFL1	9461	9627	10283	8034	10053	10144	-0.0629551	8.92884	0.206526	0.649504	0.999827
1982	CFL2	3343	3366	3464	1911	3740	3645	-0.138792	7.36426	0.283785	0.594231	0.999827
1983	CFLAR	4127.97	4454.51	4596.95	5020.33	3682.42	3677.52	-0.0948436	7.75797	0.319122	0.572136	0.999827
1984	CGGBP1	1571	1601	1716	2231	1596	1335	0.0725774	6.41096	0.125471	0.723174	0.999827
1985	CGN	56	49	54	311	37	37	1.27489	2.23695	2.24655	0.133913	0.999827
1986	CGNL1	917.21	783	887	1431	735	636	0.110518	5.51445	0.118985	0.730137	0.999827
1987	CGREF1	44	29	41	67	41	47	0.44105	1.24936	1.61208	0.204199	0.999827
1988	CGRRF1	188	222	218	155	233	194	-0.119429	3.3686	0.299559	0.584159	0.999827
1989	CHAC1	99	89	102	240	104	111	0.647841	2.68012	2.77325	0.0958512	0.999827
1990	CHAC2	243	218	270	221	305	261	0.100393	3.6913	0.283586	0.594361	0.999827
1991	CHAF1A	1506	1421	1576	1699	1365	1367	-0.0275661	6.24221	0.0375087	0.846433	0.999827
1992	CHAF1B	810.4	762.01	879	755.93	797.87	698	-0.128573	5.31652	1.13233	0.28728	0.999827
1993	CHAMP1	839.04	876	925	794	891.34	778	-0.107438	5.43456	0.805852	0.369349	0.999827
1994	CHCHD1	555	561	557	487	627	622	0.045339	4.85554	0.0819117	0.774723	0.999827
1995	CHCHD10	210	181	224	177	230	218	0.0183335	3.40312	0.00871674	0.925615	0.999827
1996	CHCHD2	5123	4846	5244	3671.99	5700	5339	-0.0564458	7.98357	0.0951947	0.757674	0.999827
1997	CHCHD3	1951	1903	2045	1740	2403	2332	0.127424	6.71058	0.67445	0.411504	0.999827
1998	CHCHD4	316	321	327	302	381	390	0.147702	4.11583	0.737605	0.390429	0.999827
1999	CHCHD5	138.11	132.26	170.01	140.02	195.77	177	0.215447	3.02634	0.937777	0.33285	0.999827
[truncated: 10,231 more rows]

## Sheet: upregulated
	genes	Vec-1	Vec-2	Vec-3	OV-1	OV-2	OV-3	logFC	logCPM	LR	P.Value	FDR
1	ACTBL2	36	47	39	72	73	60	0.736707	1.5194	6.63637	0.00999174	0.69039
2	ANKHD1-EIF4EBP3	96.86	74.77	64.66	159.62	748.16	85.54	2.02254	3.36817	7.00169	0.00814326	0.638762
3	ANKRD1	985	1365	1125	2339	2331	2190	0.970908	6.45185	34.7332	3.78122e-09	1.15611e-05
4	AREGB	796.75	819.26	851.92	1496.24	1099.51	1136.81	0.592346	5.71646	12.5315	0.000400142	0.0998722
5	ARMC3	20	10	20	47	32	20	0.977237	0.442716	4.50789	0.0337388	0.999827
6	ASB5	16	15	18	27	40	29	0.956589	0.406541	7.07274	0.00782653	0.625611
7	BAMBI	155	151	135	118	351	335	0.852235	3.40938	4.10944	0.0426445	0.999827
8	C6orf57	81	64	72	149	99	93	0.645489	2.26986	4.66811	0.0307278	0.999827
9	C7orf10	41	42	47	79	60	67	0.659753	1.55791	5.42559	0.0198437	0.999827
10	CBY1	104	115	119	243	159	122	0.625298	2.88516	4.11808	0.0424272	0.999827
11	CCDC159	13	10	14	21	34	26	1.11526	0.13432	7.99502	0.00469062	0.455288
12	CHSY3	41	27	34	89	39	56	0.848925	1.3362	4.16437	0.0412827	0.999827
13	CLIC2	18	23	33	84	45	53	1.29935	1.18003	10.4538	0.00122398	0.210835
14	CNR1	191	153	174	349	280	254	0.762638	3.57879	13.0043	0.000310771	0.0844605
15	COMMD3-BMI1	42.93	27.94	35.54	51.58	60.09	56.24	0.649532	1.27531	4.59666	0.0320343	0.999827
16	CXorf57	64	57.59	61	128	76	85	0.657572	2.0338	4.44306	0.0350434	0.999827
17	DUSP18	31	53	50	102	55	73	0.7778	1.67096	4.19571	0.0405264	0.999827
18	EFEMP1	203	217	186	647	238	242	0.888034	3.88709	4.15532	0.041504	0.999827
19	EID3	30	40	20	39	86	87	1.21267	1.41084	6.88358	0.00869911	0.660548
20	EMILIN2	14	22	16	94	22	20	1.37414	0.760707	3.94516	0.0470063	0.999827
21	EPHA5	20	21	23	45	46	27	0.869097	0.711629	5.98304	0.0144441	0.865937
22	EVI2A	28	27.05	32	145	41	41	1.37992	1.46472	5.56688	0.0183033	0.999328
23	FAT2	93	104	108	83	239	245	0.88635	2.90078	4.26944	0.0388037	0.999827
24	FGB	43	68	81	1586	52	57	3.15031	4.01091	6.0906	0.0135903	0.835221
25	FLRT2	168	222	230	508	284	279	0.786174	3.84869	6.73971	0.009429	0.681013
26	GADD45B	272	300	322	674	352	340	0.608866	4.26491	3.96071	0.046574	0.999827
27	GALNT10	1558.91	1773	1663	4140	1892	1892	0.660846	6.77551	3.85075	0.0497238	0.999827
28	GBGT1	17	17	23	67	24	42	1.22375	0.774668	6.73045	0.00947808	0.681013
29	HMOX1	545	566	578	358	2057	1991	1.37237	5.68715	5.45857	0.0194726	0.999827
30	HSPA6	12	21	17	9	91	55.89	1.61108	0.875574	4.51552	0.0335888	0.999827
31	IFI44L	46	61	47	408	61	46	1.73326	2.52979	4.26603	0.0388816	0.999827
32	IFI6	68	78	89	277	95	112	1.04361	2.62992	5.07333	0.0242967	0.999827
33	IFNGR2	375	414	479	899	607	539	0.686873	4.81238	8.85253	0.00292682	0.380798
34	IL7R	30	54	30	159	94	89	1.56772	1.9872	14.1878	0.000165438	0.0532451
35	INHBA	1861	2382	1924	3821	3039	3211	0.698493	7.1054	15.3043	9.15098e-05	0.0349739
36	KLHL31	15	9	18	41	29	20	1.09123	0.281714	6.2319	0.0125469	0.786915
37	KLRC1	27	41	27	56	55	46	0.709483	1.15991	4.65612	0.030943	0.999827
38	LPHN2	57	44	43	199	53	65	1.13253	2.00406	3.98117	0.0460117	0.999827
39	MAF	187	167	192	417	260	236	0.737162	3.63698	7.49573	0.00618456	0.532656
40	MAGEE1	51	64	53	141	87	63	0.780334	1.99439	4.28266	0.038503	0.999827
41	2023-03-04	85	122	109	527	127	138	1.323	3.24714	4.9009	0.0268427	0.999827
42	MEF2C	89	99	85	99	187	185	0.774617	2.6769	5.8284	0.0157694	0.901215
43	MGST2	105	89	115	209	150	152	0.723406	2.81441	8.34587	0.00386565	0.433733
44	MLLT11	493	510	490	891	857	711	0.709884	5.06656	23.3043	1.38288e-06	0.00153751
45	MSR1	29	26	31	221	34	25	1.70011	1.67864	4.09068	0.0431202	0.999827
46	NEBL	20	32	34	63	54	48	0.933223	1.15194	8.00374	0.00466808	0.455288
47	NSUN6	53	55	57	101.9	92	66	0.6454	1.88397	5.23062	0.0221926	0.999827
48	NTN4	62	70	73	983	45	38	2.37985	3.44489	4.10657	0.042717	0.999827
49	OSCP1	19	15	26	55	31	25	0.884986	0.628035	4.14652	0.0417203	0.999827
50	PCDH7	94	93	81	403	126	109	1.24279	2.95959	5.23926	0.0220826	0.999827
51	PCYOX1L	11	18	6	55	24	31	1.62604	0.413171	8.82674	0.00296848	0.382153
52	PKIB	59	62	47	399	68	47	1.60244	2.55709	3.93495	0.0472925	0.999827
53	PLA2G4A	41	42	31	36	95	77	0.846825	1.49728	3.88256	0.0487901	0.999827
54	PRSS12	170	165	179	380	224	183	0.608655	3.47291	3.88784	0.0486368	0.999827
55	RBMS3	218	168	201	641	247	256	0.960742	3.88371	5.30513	0.0212627	0.999827
56	RFESD	13	16	21	35	32	22	0.822646	0.350135	4.72748	0.0296843	0.999827
57	RP11-347C12.1	8.74	24.71	5.53	70.33	63.74	68.47	2.34271	1.10305	18.5794	1.62972e-05	0.0094912
58	S100A2	485	430	443	1071	533	562	0.668905	4.90486	4.79911	0.0284744	0.999827
59	SERPINE1	2463	2766	2681	6697	3903	3836	0.862668	7.56437	11.8465	0.000577686	0.128456
60	SHC4	20	14	5	28	26	25	0.991139	0.139799	4.10892	0.0426575	0.999827
61	SLC35F3	50	45	35	261	57	52	1.4975	2.11838	4.73391	0.0295735	0.999827
62	SLC7A11	1592.97	2003	1752	2427	3695	3513	0.838496	6.98625	17.2124	3.34247e-05	0.0157225
63	SLC8A1	20	16	24	192	19	29	2.00279	1.40297	5.10645	0.023837	0.999827
64	SLN	600	561	571	1320	647	724	0.631944	5.23204	4.50728	0.0337509	0.999827
65	SNAI2	168	155	194	174	479	530	1.19079	3.85404	8.20481	0.00417795	0.437578
66	SNX22	16	14	20	50	30	20	0.991521	0.452357	4.93619	0.0263	0.999827
67	TMEM17	35	36	40	70	50	52	0.62663	1.31927	4.25362	0.0391669	0.999827
68	TOX	61	53	80	132	115	83	0.762835	2.17644	6.77903	0.00922352	0.677225
69	TRABD2B	37.33	37	47	128.69	50.49	54	0.942472	1.63266	4.26149	0.0389856	0.999827
70	TRPC4	88	83	93	254	89	135	0.857924	2.67645	4.13534	0.0419966	0.999827
71	TSPAN7	25	31	29	132	31.11	40	1.25263	1.34681	4.22035	0.0399419	0.999827
72	YME1L1	3563	3561	3730	27232	7505	5953	1.90363	8.76991	10.6817	0.00108202	0.197509
73	ZFHX2	21	21	22	105	24	26	1.2707	0.968293	3.84852	0.0497898	0.999827
74	ZNF709	59.17	93.55	85.1	88	157	130	0.645913	2.39947	4.02177	0.0449166	0.999827
75	ZNF862	29	21	42	63	65	50	0.949707	1.24939	8.06256	0.00451893	0.445698

## Sheet: downregulated
	genes	Vec-1	Vec-2	Vec-3	OV-1	OV-2	OV-3	logFC	logCPM	LR	P.Value	FDR
1	AC021218.2	85	74	88	10	37	26	-1.76514	1.48842	15.9627	6.46012e-05	0.0268847
2	AC104841.2	35	53	41	19	29	30	-0.733019	0.891375	4.16921	0.0411651	0.999827
3	ADM	264	214	281	96	168	166	-0.823308	3.34312	9.22742	0.00238417	0.335155
4	ADORA2A	202	246.61	250	88	187	165	-0.675623	3.28192	4.78678	0.028679	0.999827
5	ANKRD37	54	66	62	30	40	31	-0.856871	1.31932	8.46048	0.00362946	0.421067
6	AOX1	171	210	183	53	155	119	-0.801803	2.93354	4.15502	0.0415114	0.999827
7	ARHGEF3	252	199	280	158	169	149	-0.62152	3.36357	9.87308	0.00167715	0.259321
8	ARRDC3	3370	3023	3649	1120	2380	2167	-0.832411	7.05342	8.90679	0.00284112	0.373623
9	ARRDC4	312	307	317	123	123	215	-1.02006	3.57933	12.7436	0.000357238	0.0929578
10	ATP6V0A4	68	65	113	50	22	28	-1.28502	1.59402	9.3374	0.00224523	0.319293
11	AXIN2	54	52	56	15	34	42.05	-0.83319	1.16565	4.17114	0.041118	0.999827
12	BCAS1	71.01	58	70	31	51	39	-0.724759	1.48829	5.74443	0.016541	0.932241
13	BIRC3	2838	2304	3218	1353	1714	1399	-0.90867	6.75939	35.5477	2.48875e-09	1.01458e-05
14	BNIP3	6098.82	4865.97	6499.2	1543.33	3756.71	3321.97	-1.02478	7.78362	9.88564	0.00166574	0.259321
15	C12orf36	176	122	202	60	55	40	-1.68872	2.49204	32.3304	1.30059e-08	3.07428e-05
16	C1orf51	115	114	122	46	78	80.13	-0.787394	2.26259	7.3317	0.00677491	0.567515
17	C1QL1	339	238	334	138	238	185	-0.706601	3.64688	7.62893	0.00574393	0.511378
18	C8orf46	116	106	88	64	62	51	-0.820466	2.08094	8.97298	0.00274001	0.364243
19	CA2	2496	2109	2725	1407	1805	1587	-0.615885	6.68007	19.0234	1.29126e-05	0.00873056
20	CA9	23	23	27	3	10	10	-1.65574	-0.131143	13.3799	0.000254342	0.0758682
21	CCDC88B	20	31	29	17	14	10	-0.965256	0.169628	5.84279	0.015641	0.898072
22	CCM2L	255	247	309	146	186	189	-0.640625	3.50543	10.5803	0.00114301	0.202595
23	CD9	92	99	87	21	57	49	-1.14196	1.82027	8.27226	0.00402555	0.437578
24	CECR2	318	269.62	349	175	218	217	-0.621548	3.71933	11.052	0.000885917	0.166689
25	CHRFAM7A	56.33	46.93	44.6	30.58	17.65	32.55	-0.87235	1.02953	5.75916	0.0164029	0.932241
26	COL14A1	1043	1180	1189	802	652	542	-0.780785	5.51944	19.7994	8.60105e-06	0.00701272
27	COL9A2	77	78	98	40	58	44	-0.837348	1.78073	9.06188	0.00260993	0.354661
28	CRABP2	259	227	247	167	147	158	-0.639819	3.36546	11.4422	0.000717943	0.146341
29	DDIT4L	61	60	53	28	37	32	-0.851659	1.26111	8.17999	0.00423549	0.437578
30	DEFB1	77	58	84	37	43	41	-0.85656	1.57217	8.99496	0.00270725	0.363843
31	EFNA3	56	41	67	41	35	24.14	-0.711688	1.22033	4.37516	0.0364663	0.999827
32	EHD3	255	216	295	137	168	171	-0.687593	3.40499	11.3453	0.000756376	0.149201
33	EMP1	266	206	240	150	134	139	-0.755909	3.27962	13.6225	0.00022349	0.068332
34	ERRFI1	6879	6145	8000	5240	4029	3621	-0.707456	8.16302	16.0107	6.29842e-05	0.0268847
35	FAM107B	1824	1573	1904	1356	1122	1022	-0.603085	6.21966	15.7395	7.26907e-05	0.0286777
36	FAM110C	34	57	57	25	30	11	-1.17312	0.932112	7.28302	0.00696094	0.569223
37	FCAMR	92	56	107	1	35	16	-2.30123	1.42543	6.9076	0.00858301	0.65936
38	FZD5	1719	1441	1865	713	1278	1022	-0.745394	6.08638	11.4909	0.000699364	0.14497
39	G0S2	1309	1060	1402	489	695	589	-1.09413	5.55229	41.2992	1.30622e-10	7.98753e-07
40	GNG4	1656	1515.71	1738	611.95	1395	1255	-0.598462	6.11182	4.03594	0.0445409	0.999827
41	GPER1	106	143	145	44	81	77	-0.969171	2.36205	9.39102	0.00218051	0.319293
42	GPRC5B	1266	1103	1435	865	661	527	-0.893053	5.6316	18.9352	1.35235e-05	0.00873056
43	HILPDA	715.87	609.97	677.7	175.14	490.98	447.82	-0.857034	4.72623	5.33583	0.0208913	0.999827
44	HS3ST1	49	50	66	23	27	47.03	-0.758408	1.21286	4.05041	0.0441606	0.999827
45	ICOSLG	346.14	337.77	391	126	251	255	-0.771108	3.86118	7.02834	0.00802297	0.637149
46	ITGB8	2904.01	2914.21	3258.07	2391.64	1570.63	1340.84	-0.779735	6.92773	11.5752	0.000668368	0.140933
47	JHDM1D	217	277	301	152	205	172	-0.593565	3.49636	7.94049	0.00483407	0.46188
48	JUP	1651	1534	1811	1235	1112	909	-0.623379	6.12614	18.2151	1.97306e-05	0.0107487
49	KCNC3	275	334	307	103	227	209	-0.775746	3.63424	5.99206	0.0143704	0.865765
50	KCNJ13	27	28	37	11	19	9	-1.23781	0.271254	9.67603	0.00186688	0.281876
51	KIAA0513	514	476	593	235	336	269.62	-0.919194	4.36226	27.3466	1.70064e-07	0.000259986
52	KRT4	33	27	29	5	15	13	-1.43084	0.181028	11.084	0.000870764	0.166397
53	LIPC	34	29	31	6	25	14	-1.07281	0.351689	5.04973	0.0246298	0.999827
54	LY6K	41	42	48	19	25	29	-0.843959	0.86949	6.7744	0.00924747	0.677225
55	MMP7	565	366	538	224	415	321	-0.621312	4.36439	5.23363	0.0221542	0.999827
56	NDRG1	2810	2427	3070	1549	1868	1619	-0.727149	6.81786	32.0427	1.50823e-08	3.07428e-05
57	NID2	960	1126	1109	330	802	825	-0.715086	5.44963	4.29542	0.0382151	0.999827
58	P4HA1	3231	2799	3304	1405	2542	2294	-0.588405	7.04149	6.68261	0.00973578	0.681013
59	PAQR5	195	233	226	157	154	121	-0.606752	3.21544	8.53383	0.00348605	0.417984
60	PCDH1	58	39	44	17	15	17	-1.52447	0.774856	18.1176	2.07677e-05	0.0107487
61	PDK1	2626	2190	2732	751	1690	1498	-0.94579	6.60208	10.1163	0.00146965	0.239651
62	PFKFB4	630.14	565.09	690.33	250.14	342.59	292.09	-1.09741	4.55534	44.7031	2.29298e-11	2.80432e-07
63	PIK3C2B	524.01	433	606.98	304.07	398.01	330.25	-0.603046	4.45997	11.9154	0.000556723	0.126087
64	PLAT	904.05	841.01	1010.01	326	704.06	637.08	-0.731527	5.22719	6.57181	0.0103607	0.711859
65	PPFIA4	406	375	496	228	254	239	-0.826595	4.08525	26.0065	3.40272e-07	0.000416152
66	PRKAG2	3344	3434	3799	1434	2988	2497	-0.621758	7.20852	5.74855	0.0165023	0.932241
67	PTGES	473.21	400.16	520.07	204.47	290.68	317.85	-0.778932	4.22899	13.1452	0.000288255	0.0819852
68	RAP1GAP2	24	20	28	13	17	10	-0.848333	0.0664106	4.76301	0.0290777	0.999827
69	RAPGEF3	1455	1257	1724	1233	835	674	-0.695271	5.92382	8.15674	0.00429015	0.437578
70	ROBO2	22	37	38	2	5	13	-2.25173	0.126326	14.779	0.000120873	0.0434788
71	RORA	152	113	152	50	85	72	-1.01551	2.4257	12.6101	0.000383662	0.097754
72	RP11-644F5.10	68.56	59.02	78.66	27.16	41.1	49.82	-0.803369	1.5075	6.00746	0.0142455	0.862487
73	S1PR3	34	39.98	39.05	15	25.03	25.63	-0.787183	0.690115	5.07247	0.0243088	0.999827
74	SEMA3D	49	36	32	13	34	11	-1.03458	0.661034	4.42674	0.0353801	0.999827
75	SLC37A2	106.72	104.04	122.61	47.81	61.59	39.77	-1.16658	2.06261	19.4637	1.02528e-05	0.00783701
76	SLC5A3	2198.09	2348.26	2573.9	1178.66	1647.02	1286.92	-0.800676	6.57011	28.9865	7.2883e-08	0.000127337
77	SMTNL2	82	46	75	24	23	25	-1.49192	1.27852	18.088	2.10932e-05	0.0107487
78	SOWAHD	35	30	34	23	18	18	-0.748407	0.524449	4.86327	0.0274343	0.999827
79	SPNS2	3001	2457	3315	2124	1789	1746	-0.633582	6.93135	17.5759	2.76058e-05	0.0135048
80	SPRY1	141	95	184	67	48	50	-1.33962	2.33108	16.8591	4.02606e-05	0.0182366
81	SPTLC3	159	136	158	109	82	93	-0.67602	2.66467	8.15532	0.00429349	0.437578
82	TNF	49	42	50	9	34	21	-1.14849	0.874051	6.3809	0.0115355	0.754433
83	TNFAIP6	231	253	294	57	162	154	-1.06575	3.29644	7.27773	0.00698148	0.569223
84	TXNIP	5237	5209	5684	3500	1200	2047	-1.2536	7.60068	10.8794	0.000972377	0.180184
85	VNN1	226	180	298	54	121	105	-1.3297	3.06884	14.6107	0.000132161	0.0448981
86	WISP2	34	22	33	20	14	13	-0.918651	0.323211	5.70058	0.0169594	0.951435
87	WNT7B	236.96	189	280	98	116.97	102.94	-1.15192	3.1279	27.0596	1.97275e-07	0.000268075
88	XKR7	399	398	411	134	314	282	-0.736822	4.04384	5.41382	0.019978	0.999827
89	ZNF20	43.02	57.97	63.26	27.65	35.66	35.72	-0.731599	1.21839	5.48154	0.0192183	0.999827
90	ZNF578	60.31	58.84	48.98	33.05	40.07	38.77	-0.596905	1.30714	4.02763	0.0447609	0.999827
